# Supplementary material for: A benchmark survey of plankton, fish and benthic composition in Poblacion and Kadurong Reefs in Liloan, Cebu, Philippines
Source: Biodivers Data J. 2021 Sep 23;9:e72537. doi: 10.3897/BDJ.9.e72537 (PMC8484198; doi:10.3897/BDJ.9.e72537)
Supplement: Supplementary material 1 — Scripts for exploring the biophysical and biodiversity data [file bdj-09-e72537-s001.zip]

Archive with 81 entries (57 files):
- JBD-LiloanMPA/
- JBD-LiloanMPA/JBD.-LiloanMPA.Rproj
- __MACOSX/JBD-LiloanMPA/._JBD.-LiloanMPA.Rproj
- JBD-LiloanMPA/R/
- JBD-LiloanMPA/README
- JBD-LiloanMPA/Data/
- JBD-LiloanMPA/Outputs/
- JBD-LiloanMPA/.Rproj.user/
- JBD-LiloanMPA/Plots/
- JBD-LiloanMPA/R/05-benthic composition data exploration.R
- JBD-LiloanMPA/R/02-physicochemical data exploration.R
- JBD-LiloanMPA/R/06-fish data exploration.R
- JBD-LiloanMPA/R/01-mapping of study area.R
- JBD-LiloanMPA/R/04-zooplankton data exploration.R
- JBD-LiloanMPA/R/03-phytoplankton data exploration.R
- JBD-LiloanMPA/Data/darwin_core/
- JBD-LiloanMPA/Data/liloan_shapefile.csv
- JBD-LiloanMPA/Outputs/classification/
- JBD-LiloanMPA/.Rproj.user/A2764771/
- JBD-LiloanMPA/.Rproj.user/shared/
- JBD-LiloanMPA/Plots/study_map.png
- __MACOSX/JBD-LiloanMPA/Plots/._study_map.png
- JBD-LiloanMPA/Plots/tree_zooplankton.png
- __MACOSX/JBD-LiloanMPA/Plots/._tree_zooplankton.png
- JBD-LiloanMPA/Plots/records_zoo.png
- __MACOSX/JBD-LiloanMPA/Plots/._records_zoo.png
- JBD-LiloanMPA/Plots/records_fish.png
- JBD-LiloanMPA/Plots/tree_phytoplankton.png
- __MACOSX/JBD-LiloanMPA/Plots/._tree_phytoplankton.png
- JBD-LiloanMPA/Plots/physicochemical.png
- __MACOSX/JBD-LiloanMPA/Plots/._physicochemical.png
- JBD-LiloanMPA/Plots/tree_fish.png
- __MACOSX/JBD-LiloanMPA/Plots/._tree_fish.png
- JBD-LiloanMPA/Plots/benthic2.png
- __MACOSX/JBD-LiloanMPA/Plots/._benthic2.png
- JBD-LiloanMPA/Plots/records_phyto.png
- __MACOSX/JBD-LiloanMPA/Plots/._records_phyto.png
- JBD-LiloanMPA/Plots/benthic1.png
- __MACOSX/JBD-LiloanMPA/Plots/._benthic1.png
- JBD-LiloanMPA/Data/darwin_core/occurrence.csv
- __MACOSX/JBD-LiloanMPA/Data/darwin_core/._occurrence.csv
- JBD-LiloanMPA/Data/darwin_core/event.csv
- __MACOSX/JBD-LiloanMPA/Data/darwin_core/._event.csv
- JBD-LiloanMPA/Data/darwin_core/emof.csv
- __MACOSX/JBD-LiloanMPA/Data/darwin_core/._emof.csv
- JBD-LiloanMPA/Outputs/classification/classification_zoo
- JBD-LiloanMPA/Outputs/classification/classification_phyto
- JBD-LiloanMPA/Outputs/classification/classification_fish
- JBD-LiloanMPA/.Rproj.user/A2764771/pcs/
- JBD-LiloanMPA/.Rproj.user/A2764771/bibliography-index/
- JBD-LiloanMPA/.Rproj.user/A2764771/tutorial/
- JBD-LiloanMPA/.Rproj.user/A2764771/saved_source_markers
- JBD-LiloanMPA/.Rproj.user/A2764771/explorer-cache/
- JBD-LiloanMPA/.Rproj.user/A2764771/rmd-outputs
- JBD-LiloanMPA/.Rproj.user/A2764771/sources/
- JBD-LiloanMPA/.Rproj.user/A2764771/profiles-cache/
- JBD-LiloanMPA/.Rproj.user/A2764771/ctx/
- JBD-LiloanMPA/.Rproj.user/A2764771/viewer-cache/
- JBD-LiloanMPA/.Rproj.user/A2764771/presentation/
- JBD-LiloanMPA/.Rproj.user/shared/notebooks/
- JBD-LiloanMPA/.Rproj.user/A2764771/pcs/source-pane.pper
- JBD-LiloanMPA/.Rproj.user/A2764771/pcs/windowlayoutstate.pper
- JBD-LiloanMPA/.Rproj.user/A2764771/pcs/workbench-pane.pper
- JBD-LiloanMPA/.Rproj.user/A2764771/pcs/debug-breakpoints.pper
- JBD-LiloanMPA/.Rproj.user/A2764771/pcs/files-pane.pper
- JBD-LiloanMPA/.Rproj.user/A2764771/sources/prop/
- JBD-LiloanMPA/.Rproj.user/A2764771/sources/per/
- JBD-LiloanMPA/.Rproj.user/shared/notebooks/paths
- JBD-LiloanMPA/.Rproj.user/shared/notebooks/patch-chunk-names
- JBD-LiloanMPA/.Rproj.user/A2764771/sources/prop/D4FD24DE
- JBD-LiloanMPA/.Rproj.user/A2764771/sources/prop/47067C6C
- JBD-LiloanMPA/.Rproj.user/A2764771/sources/prop/ABFBEEFE
- JBD-LiloanMPA/.Rproj.user/A2764771/sources/prop/46F55013
- JBD-LiloanMPA/.Rproj.user/A2764771/sources/prop/D0B23DA7
- JBD-LiloanMPA/.Rproj.user/A2764771/sources/prop/INDEX
- JBD-LiloanMPA/.Rproj.user/A2764771/sources/prop/3494D4DF
- JBD-LiloanMPA/.Rproj.user/A2764771/sources/prop/4A3A8975
- JBD-LiloanMPA/.Rproj.user/A2764771/sources/prop/F31CFBF2
- JBD-LiloanMPA/.Rproj.user/A2764771/sources/prop/B36CB42D
- JBD-LiloanMPA/.Rproj.user/A2764771/sources/per/u/
- JBD-LiloanMPA/.Rproj.user/A2764771/sources/per/t/
