# Supplementary material for: A benchmark survey of plankton, fish and benthic composition in Poblacion and Kadurong Reefs in Liloan, Cebu, Philippines
Source: Biodivers Data J. 2021 Sep 23;9:e72537. doi: 10.3897/BDJ.9.e72537 (PMC8484198; doi:10.3897/BDJ.9.e72537)
Supplement: Supplementary material 1 — Scripts for exploring the biophysical and biodiversity data [file bdj-09-e72537-s001.zip › JBD-LiloanMPA/README]

This contains the following materials: 

*Data
> darwin_core folder contains in the following data:
[1] emof.csv : the dataset contains the measurement values of the physic-chemical parameters and coral reef benthic composition in Poblacion and Kadurong Reefs.
[2] event.csv : the dataset contains all the necessary details of the sampling events conducted in the Poblaction and Kadurong Reefs.
[3] occurrence.csv : the dataset contains the phytoplankton, zooplankton, and fish occurrence and abundance data in Poblacion and Kadurong Reefs.
> liloan_shapefile.csv : the dataset contains the coordinates to create the shapefile

*Outputs
> classification folder contains the followng R objects:
[1] classification_fish: contain list of taxonomic classification of fishes found in Poblacion and Kadurong Reefs.
[2] classification_phyto:contain list of taxonomic classification of phytoplankton found in Poblacion and Kadurong Reefs.
[3] classification_zoo: contain list of taxonomic classification of zooplankton found in Poblacion and Kadurong Reefs.

*Plots
> study_map.png (fig 1)
> physicochemical.png (fig 2)
> tree_phytoplankton.png (fig 3)
> records_phyto.png (fig 4)
> tree_zooplankton.png (fig 5)
> records_zoo.png(fig 6)
> benthic1.png (fig 7)
> benthic2.png (fig 8)
> tree_fish.png (fig 9)
> records_fish.png (fig 10)

*R
> 01-mapping of study area.R : script to map out study area and sampling locations 
> 02-physicochemical data exploration.R : script to process and visualize physico-chemical data
> 03-phytoplankton data exploration.R : script to process and visualize phytoplankton data
> 04-zooplankton data exploration.R : script to process and visualize zooplankton data
> 05-benthic composition data exploration.R : script to process and visualize benthic composition data
> 06-fish data exploration.R : script to process and visualize fish data
