# Supplementary material for: A benchmark survey of plankton, fish and benthic composition in Poblacion and Kadurong Reefs in Liloan, Cebu, Philippines
Source: Biodivers Data J. 2021 Sep 23;9:e72537. doi: 10.3897/BDJ.9.e72537 (PMC8484198; doi:10.3897/BDJ.9.e72537)
Supplement: Supplementary material 1 — Scripts for exploring the biophysical and biodiversity data [file bdj-09-e72537-s001.zip › JBD-LiloanMPA/R/02-physicochemical data exploration.R]

# Physico-chemical parameters 

# load libraries
library(tidyverse)
library(ggthemes)
library(viridis)

# import data  
emof <- read_csv("./Data/darwin_core/emof.csv") 

# tidy data
pp <- emof %>%
  mutate(site=word(measurementID,start=2,sep=":")) %>%
  mutate(date=word(measurementID,start=3,sep=":")) %>%
  mutate(parameter=word(measurementID,start=4,sep=":")) %>%
  mutate(measurement=word(measurementID,start=5,sep=":")) %>%
  filter(parameter == "physicochemical") %>%
  mutate(below_detection = grepl("<",measurementValue, fixed = TRUE)) %>%
  dplyr:: select(site,date,parameter,measurement,value=measurementValue,below_detection) %>%
  mutate(value = as.numeric(gsub("< ","",value)),
         measurement_seq = ifelse(measurement == "temperature","a",
                                  ifelse(measurement == "pH","b",
                                         ifelse(measurement == "salinity","c",
                                                ifelse(measurement == "DO","d",
                                                       ifelse(measurement == "BOD","e",
                                                              ifelse(measurement == "TSS","f",
                                                                     ifelse(measurement == "P","g",
                                                                            ifelse(measurement == "N","h",
                                                                                   ifelse(measurement == "chla","i","none"))))))))))

pp$measurement_seq <- as.factor(pp$measurement_seq)
levels(pp$measurement_seq) <- c(expression(Temperature~(degree~C)),
                                expression(pH),
                                expression(Salinity~(ppm)),
                                expression(DO~(mg~L^-1)),
                                expression(BOD~(mg~L^-1)),
                                expression(TSS~(mg~L^-1)),
                                expression(Phosphates~(mg~L^-1)),
                                expression(Nitrates~(mg~L^-1)),
                                expression(Chl~a~(mu*g~L^-1)))

# visualize data
png("./Plots/physicochemical.png",width=8,height=12,units="in", res=600)
ggplot(pp)+
  geom_col(aes(x=site,y=value,fill = below_detection),color = "black",width=0.5)+
  scale_fill_viridis(option="C",discrete = TRUE)+
  coord_flip()+
  facet_wrap(.~measurement_seq,scales="free_x", labeller = label_parsed)+
  theme_few()+
  xlab("Sites")+
  ylab("")+
  theme(axis.title.x=element_text(size = 30), legend.position = "none")
graphics.off()

  
