# Supplementary material for: A benchmark survey of plankton, fish and benthic composition in Poblacion and Kadurong Reefs in Liloan, Cebu, Philippines
Source: Biodivers Data J. 2021 Sep 23;9:e72537. doi: 10.3897/BDJ.9.e72537 (PMC8484198; doi:10.3897/BDJ.9.e72537)
Supplement: Supplementary material 1 — Scripts for exploring the biophysical and biodiversity data [file bdj-09-e72537-s001.zip › JBD-LiloanMPA/Data/liloan_shapefile.csv]

	lon	lat
1	123.984633404172	10.412141128696
2	123.984808505654	10.4106536132063
3	123.984777634499	10.4082410668542
4	123.985216110359	10.4052876018802
5	123.985630545316	10.4025274733621
6	123.986024473185	10.3992330901015
7	123.986619942662	10.3961429859444
8	123.986884683229	10.3946930189159
9	123.987244873882	10.3915937510777
10	123.987651937022	10.3898119665893
11	123.988013592172	10.3873184092075
12	123.988621361655	10.3852861855838
13	123.989542626713	10.3838335966103
14	123.990541964795	10.3828636532253
15	123.99285040622	10.3830464847271
16	123.994020616565	10.3824080248242
17	123.99557146386	10.3824607962776
18	123.998164175004	10.3826423953454
19	124.002079893229	10.3833220019091
20	124.006205561802	10.3837624725522
21	124.013212178918	10.3842199329243
22	124.014661808693	10.3872157656577
23	124.014059002088	10.3876341562684
24	124.013265263519	10.3880567911878
25	124.011999721095	10.3886629128827
26	124.010140111436	10.3900129041657
27	124.008770958882	10.39102561757
28	124.00777576806	10.3917141579541
29	124.00706794215	10.392256656153
30	124.006233799323	10.3928048931192
31	124.006223995616	10.3935647191396
32	124.005258098141	10.39433172882
33	124.004630637043	10.3947812351973
34	124.0041956592	10.3950707140591
35	124.003718397443	10.3954069235863
36	124.003317893258	10.3957044214758
37	124.002874113387	10.3958675634404
38	124.002347620462	10.3960815703557
39	124.001901236255	10.3961669915375
40	124.001093251517	10.3960389251228
41	124.000496994159	10.3956555382845
42	123.999893607779	10.3956524032903
43	123.999376981585	10.3954455735181
44	123.999058748016	10.3947464335582
45	123.998670138254	10.394209043172
46	123.99839098564	10.3935158511851
47	123.998304919651	10.3928438075131
48	123.998701596433	10.3919411039969
49	123.998938868227	10.3909834375952
50	123.998843232478	10.3898581152765
51	123.998942070573	10.3889331823521
52	123.998970865952	10.3880854064178
53	123.999107258545	10.3873188375644
54	123.998889705444	10.3866290112928
55	123.998839488045	10.38608651066
56	123.998159917421	10.3859854472223
57	123.997549068719	10.3859854603065
58	123.996905278742	10.3854175178096
59	123.996395408609	10.3850871229791
60	123.995920862896	10.3852189276019
61	123.996613949003	10.3854839064563
62	123.996236776287	10.3857171505598
63	123.996242622065	10.3861538811259
64	123.996547812427	10.3863570415595
65	123.996516699258	10.3868342412477
66	123.996142118807	10.3868694782185
67	123.995840941705	10.386561271839
68	123.99535868261	10.3867317657135
69	123.994983061313	10.3875284229826
70	123.994429289611	10.3875288984262
71	123.994077594981	10.386698394304
72	123.993824518777	10.3864249532194
73	123.99290242203	10.3864933042884
74	123.992013097311	10.3866638532857
75	123.991221354897	10.386835529803
76	123.990451242248	10.3873543389266
77	123.989951496813	10.3877389708824
78	123.989528522398	10.3883744218913
79	123.989739049975	10.3891659793152
80	123.98941457095	10.3895670625192
81	123.989185130941	10.3898244485295
82	123.988852978102	10.3900092116611
83	123.988552540694	10.3909075352173
84	123.988939119895	10.3915937431325
85	123.989164392821	10.3923691333593
86	123.989601630166	10.3930788155968
87	123.990197437736	10.3941244861514
88	123.990343474331	10.3950700925446
89	123.990475213834	10.3955714860126
90	123.990886493461	10.3961584215644
91	123.991652324509	10.3964263027007
92	123.991979632552	10.3968063044863
93	123.992857010653	10.3973707850333
94	123.99385778366	10.3976336280688
95	123.994250134189	10.3969388840182
96	123.994829811221	10.3963805605412
97	123.995053457817	10.3952366339337
98	123.99540840573	10.3944043967388
99	123.99580867316	10.3943265135733
100	123.99653156207	10.3942416368242
101	123.996910758857	10.3944510595782
102	123.997304136561	10.3951541334236
103	123.997710118488	10.3957055765927
104	123.998057478443	10.3960396195806
105	123.998327639586	10.3963339005254
106	123.998683942931	10.39654599643
107	123.9994754003	10.3960359063457
108	124.000072347078	10.3963745559823
109	124.000554533083	10.3965487369407
110	124.001407810756	10.3966712499611
111	124.002220039766	10.3969339098807
112	124.002463147937	10.3973270531625
113	124.002295817665	10.3978096400425
114	124.002126367143	10.3983418431453
115	124.002286900633	10.3991516524577
116	124.002109925659	10.4002992681252
117	124.001888705843	10.4011913005837
118	124.001145680607	10.4020994873408
119	124.000556970358	10.4032706530518
120	124.000046404071	10.4043206501184
121	123.999652144361	10.4055986620368
122	123.999224364277	10.4063238378714
123	123.99886814422	10.4074246140115
124	123.99887196319	10.4085055224923
125	123.998995887261	10.410030339491
126	123.998800928795	10.4114597931372
127	123.998369239986	10.4127456034981
128	123.998378464698	10.4125129888175
129	123.998596328062	10.4142547297484
130	123.984633404172	10.412141128696
