# Supplementary material for: A benchmark survey of plankton, fish and benthic composition in Poblacion and Kadurong Reefs in Liloan, Cebu, Philippines
Source: Biodivers Data J. 2021 Sep 23;9:e72537. doi: 10.3897/BDJ.9.e72537 (PMC8484198; doi:10.3897/BDJ.9.e72537)
Supplement: Supplementary material 1 — Scripts for exploring the biophysical and biodiversity data [file bdj-09-e72537-s001.zip › JBD-LiloanMPA/Data/darwin_core/occurrence.csv]

eventID	occurrenceID	basisOfRecord	eventDate	scientificName	taxonRank	taxonID	specificEpithet	genus	family	order	class	phylum	kingdom	decimalLatitude	decimalLongitude	geodeticDatum	coordinateUncertaintyInMeters	countryCode	individualCount	organismQuantity	organismQuantityType	recordedBy
LiloanMPA:S01:2015-03:phytoplankton	LiloanMPA:S01:2015-03:phytoplankton:Achnanthes Bory, 1822	HumanObservation	2015-03	Achnanthes Bory, 1822	genus	urn:lsid:marinespecies.org:taxname:149191		Achnanthes	Achnanthaceae	Achnanthales	Bacillariophyceae	Ochrophyta	Chromista	10.402056	124.005042	WGS84	50	PH	700	700	individual per liter	Brisneve Edullantes | Angelito Ortiz
LiloanMPA:S01:2015-03:phytoplankton	LiloanMPA:S01:2015-03:phytoplankton:Actinocyclus C.G. Ehrenberg, 1837	HumanObservation	2015-03	Actinocyclus C.G. Ehrenberg, 1837	genus	urn:lsid:marinespecies.org:taxname:148944		Actinocyclus	Hemidiscaceae	Coscinodiscales	Bacillariophyceae	Ochrophyta	Chromista	10.402056	124.005042	WGS84	50	PH	400	400	individual per liter	Brisneve Edullantes | Angelito Ortiz
LiloanMPA:S01:2015-03:phytoplankton	LiloanMPA:S01:2015-03:phytoplankton:Actinoptychus C.G. Ehrenberg, 1843	HumanObservation	2015-03	Actinoptychus C.G. Ehrenberg, 1843	genus	urn:lsid:marinespecies.org:taxname:148947		Actinoptychus	Heliopeltaceae	Coscinodiscales	Bacillariophyceae	Ochrophyta	Chromista	10.402056	124.005042	WGS84	50	PH	300	300	individual per liter	Brisneve Edullantes | Angelito Ortiz
LiloanMPA:S01:2015-03:phytoplankton	LiloanMPA:S01:2015-03:phytoplankton:Alexandrium tamarense (Lebour) Balech, 1995	HumanObservation	2015-03	Alexandrium tamarense (Lebour) Balech, 1995	species	urn:lsid:marinespecies.org:taxname:109714	tamarense	Alexandrium	Ostreopsidaceae	Gonyaulacales	Dinophyceae	Myzozoa	Chromista	10.402056	124.005042	WGS84	50	PH	300	300	individual per liter	Brisneve Edullantes | Angelito Ortiz
LiloanMPA:S01:2015-03:phytoplankton	LiloanMPA:S01:2015-03:phytoplankton:Amphidinium Claperède & Lachmann, 1859	HumanObservation	2015-03	Amphidinium Claperède & Lachmann, 1859	genus	urn:lsid:marinespecies.org:taxname:109473		Amphidinium	Amphidiniaceae	Amphidiniales	Dinophyceae	Myzozoa	Chromista	10.402056	124.005042	WGS84	50	PH	100	100	individual per liter	Brisneve Edullantes | Angelito Ortiz
LiloanMPA:S01:2015-03:phytoplankton	LiloanMPA:S01:2015-03:phytoplankton:Anabaena Bory de Saint-Vincent ex Bornet & Flahault, 1886	HumanObservation	2015-03	Anabaena Bory de Saint-Vincent ex Bornet & Flahault, 1886	genus	urn:lsid:marinespecies.org:taxname:146585		Anabaena	Nostocaceae	Nostocales	Cyanophyceae	Cyanobacteria	Bacteria	10.402056	124.005042	WGS84	50	PH	100	100	individual per liter	Brisneve Edullantes | Angelito Ortiz
LiloanMPA:S01:2015-03:phytoplankton	LiloanMPA:S01:2015-03:phytoplankton:Biddulphia S.F. Gray, 1821	HumanObservation	2015-03	Biddulphia S.F. Gray, 1821	genus	urn:lsid:marinespecies.org:taxname:148967		Biddulphia	Biddulphiaceae	Biddulphiales	Bacillariophyceae	Ochrophyta	Chromista	10.402056	124.005042	WGS84	50	PH	100	100	individual per liter	Brisneve Edullantes | Angelito Ortiz
LiloanMPA:S01:2015-03:phytoplankton	LiloanMPA:S01:2015-03:phytoplankton:Ceratocorys Stein, 1883	HumanObservation	2015-03	Ceratocorys Stein, 1883	genus	urn:lsid:marinespecies.org:taxname:109507		Ceratocorys	Ceratocoryaceae	Gonyaulacales	Dinophyceae	Myzozoa	Chromista	10.402056	124.005042	WGS84	50	PH	400	400	individual per liter	Brisneve Edullantes | Angelito Ortiz
LiloanMPA:S01:2015-03:phytoplankton	LiloanMPA:S01:2015-03:phytoplankton:Chaetoceros danicus Cleve, 1889	HumanObservation	2015-03	Chaetoceros danicus Cleve, 1889	species	urn: lsid: marinespecies.org: taxname: 149120	danicus	Chaetoceros	Chaetocerotaceae	Chaetocerotanae incertae sedis	Bacillariophyceae	Ochrophyta	Chromista	10.402056	124.005042	WGS84	50	PH	200	200	individual per liter	Brisneve Edullantes | Angelito Ortiz
LiloanMPA:S01:2015-03:phytoplankton	LiloanMPA:S01:2015-03:phytoplankton:Cocconeis C.G. Ehrenberg, 1837	HumanObservation	2015-03	Cocconeis C.G. Ehrenberg, 1837	genus	urn:lsid:marinespecies.org:taxname:148989		Cocconeis	Cocconeidaceae	Achnanthales	Bacillariophyceae	Ochrophyta	Chromista	10.402056	124.005042	WGS84	50	PH	1000	1000	individual per liter	Brisneve Edullantes | Angelito Ortiz
LiloanMPA:S01:2015-03:phytoplankton	LiloanMPA:S01:2015-03:phytoplankton:Coscinodiscus C.G. Ehrenberg, 1839	HumanObservation	2015-03	Coscinodiscus C.G. Ehrenberg, 1839	genus	urn:lsid:marinespecies.org:taxname:148917		Coscinodiscus	Coscinodiscaceae	Coscinodiscales	Bacillariophyceae	Ochrophyta	Chromista	10.402056	124.005042	WGS84	50	PH	3300	3300	individual per liter	Brisneve Edullantes | Angelito Ortiz
LiloanMPA:S01:2015-03:phytoplankton	LiloanMPA:S01:2015-03:phytoplankton:Cylindrotheca L. Rabenhorst, 1859	HumanObservation	2015-03	Cylindrotheca L. Rabenhorst, 1859	genus	urn:lsid:marinespecies.org:taxname:149003		Cylindrotheca	Bacillariaceae	Bacillariales	Bacillariophyceae	Ochrophyta	Chromista	10.402056	124.005042	WGS84	50	PH	500	500	individual per liter	Brisneve Edullantes | Angelito Ortiz
LiloanMPA:S01:2015-03:phytoplankton	LiloanMPA:S01:2015-03:phytoplankton:Gonyaulax Diesing, 1866	HumanObservation	2015-03	Gonyaulax Diesing, 1866	genus	urn:lsid:marinespecies.org:taxname:109519		Gonyaulax	Gonyaulacaceae	Gonyaulacales	Dinophyceae	Myzozoa	Chromista	10.402056	124.005042	WGS84	50	PH	1500	1500	individual per liter	Brisneve Edullantes | Angelito Ortiz
LiloanMPA:S01:2015-03:phytoplankton	LiloanMPA:S01:2015-03:phytoplankton:Guinardia striata (Stolterfoth) Hasle, 1996	HumanObservation	2015-03	Guinardia striata (Stolterfoth) Hasle, 1996	species	urn:lsid:marinespecies.org:taxname:149113	striata	Guinardia	Rhizosoleniaceae	Rhizosoleniales	Bacillariophyceae	Ochrophyta	Chromista	10.402056	124.005042	WGS84	50	PH	100	100	individual per liter	Brisneve Edullantes | Angelito Ortiz
LiloanMPA:S01:2015-03:phytoplankton	LiloanMPA:S01:2015-03:phytoplankton:Gymnodinium F. Stein, 1878	HumanObservation	2015-03	Gymnodinium F. Stein, 1878	genus	urn:lsid:marinespecies.org:taxname:109475		Gymnodinium	Gymnodiniaceae	Gymnodiniales	Dinophyceae	Myzozoa	Chromista	10.402056	124.005042	WGS84	50	PH	500	500	individual per liter	Brisneve Edullantes | Angelito Ortiz
LiloanMPA:S01:2015-03:phytoplankton	LiloanMPA:S01:2015-03:phytoplankton:Gyrodinium Kofoid & Swezy, 1921	HumanObservation	2015-03	Gyrodinium Kofoid & Swezy, 1921	genus	urn:lsid:marinespecies.org:taxname:109476		Gyrodinium	Gymnodiniaceae	Gymnodiniales	Dinophyceae	Myzozoa	Chromista	10.402056	124.005042	WGS84	50	PH	400	400	individual per liter	Brisneve Edullantes | Angelito Ortiz
LiloanMPA:S01:2015-03:phytoplankton	LiloanMPA:S01:2015-03:phytoplankton:Hemiaulus P.A.C. Heiberg, 1863	HumanObservation	2015-03	Hemiaulus P.A.C. Heiberg, 1863	genus	urn:lsid:marinespecies.org:taxname:163248		Hemiaulus	Hemiaulaceae	Hemiaulales	Bacillariophyceae	Ochrophyta	Chromista	10.402056	124.005042	WGS84	50	PH	100	100	individual per liter	Brisneve Edullantes | Angelito Ortiz
LiloanMPA:S01:2015-03:phytoplankton	LiloanMPA:S01:2015-03:phytoplankton:Katodinium Fott, 1957	HumanObservation	2015-03	Katodinium Fott, 1957	genus	urn:lsid:marinespecies.org:taxname:109477		Katodinium	Tovelliaceae	Tovelliales	Dinophyceae	Myzozoa	Chromista	10.402056	124.005042	WGS84	50	PH	400	400	individual per liter	Brisneve Edullantes | Angelito Ortiz
LiloanMPA:S01:2015-03:phytoplankton	LiloanMPA:S01:2015-03:phytoplankton:Peridinium Ehrenberg, 1830	HumanObservation	2015-03	Peridinium Ehrenberg, 1830	genus	urn:lsid:marinespecies.org:taxname:109549		Peridinium	Peridiniaceae	Peridiniales	Dinophyceae	Myzozoa	Chromista	10.402056	124.005042	WGS84	50	PH	2100	2100	individual per liter	Brisneve Edullantes | Angelito Ortiz
LiloanMPA:S01:2015-03:phytoplankton	LiloanMPA:S01:2015-03:phytoplankton:Planktothrix Anagnostidis & Komárek, 1988	HumanObservation	2015-03	Planktothrix Anagnostidis & Komárek, 1988	genus	urn:lsid:marinespecies.org:taxname:146551		Planktothrix	Phormidiaceae	Oscillatoriales	Cyanophyceae	Cyanobacteria	Bacteria	10.402056	124.005042	WGS84	50	PH	4100	4100	individual per liter	Brisneve Edullantes | Angelito Ortiz
LiloanMPA:S01:2015-03:phytoplankton	LiloanMPA:S01:2015-03:phytoplankton:Prorocentrum Ehrenberg, 1834	HumanObservation	2015-03	Prorocentrum Ehrenberg, 1834	genus	urn:lsid:marinespecies.org:taxname:109566		Prorocentrum	Prorocentraceae	Prorocentrales	Dinophyceae	Myzozoa	Chromista	10.402056	124.005042	WGS84	50	PH	600	600	individual per liter	Brisneve Edullantes | Angelito Ortiz
LiloanMPA:S01:2015-03:phytoplankton	LiloanMPA:S01:2015-03:phytoplankton:Protoperidinium claudicans (Paulsen, 1907) Balech, 1974	HumanObservation	2015-03	Protoperidinium claudicans (Paulsen, 1907) Balech, 1974	species	urn:lsid:marinespecies.org:taxname:163862	claudicans	Protoperidinium	Protoperidiniaceae	Peridiniales	Dinophyceae	Myzozoa	Chromista	10.402056	124.005042	WGS84	50	PH	400	400	individual per liter	Brisneve Edullantes | Angelito Ortiz
LiloanMPA:S01:2015-03:phytoplankton	LiloanMPA:S01:2015-03:phytoplankton:Protoperidinium oblongum (Aurivillius) Parke & Dodge, 1976	HumanObservation	2015-03	Protoperidinium oblongum (Aurivillius) Parke & Dodge, 1976	species	urn:lsid:marinespecies.org:taxname:110238	oblongum	Protoperidinium	Protoperidiniaceae	Peridiniales	Dinophyceae	Myzozoa	Chromista	10.402056	124.005042	WGS84	50	PH	800	800	individual per liter	Brisneve Edullantes | Angelito Ortiz
LiloanMPA:S01:2015-03:phytoplankton	LiloanMPA:S01:2015-03:phytoplankton:Pseudonitzschia Yamaguti, 1965	HumanObservation	2015-03	Pseudo-nitzschia H. Peragallo in H. Peragallo & M. Peragallo, 1900	genus	urn:lsid:marinespecies.org:taxname:149151		Pseudo-nitzschia	Bacillariaceae	Bacillariales	Bacillariophyceae	Ochrophyta	Chromista	10.402056	124.005042	WGS84	50	PH	100	100	individual per liter	Brisneve Edullantes | Angelito Ortiz
LiloanMPA:S01:2015-03:zooplankton	LiloanMPA:S01:2015-03:zooplankton:Ammonia Brünnich, 1771	HumanObservation	2015-03	Ammonia Brünnich, 1771	genus	urn:lsid:marinespecies.org:taxname:112078		Ammonia	Ammoniidae	Rotaliida	Globothalamea	Foraminifera	Chromista	10.402056	124.005042	WGS84	50	PH	5	5	individual per liter	Brisneve Edullantes | Lorraine Louise Vicentuan
LiloanMPA:S01:2015-03:zooplankton	LiloanMPA:S01:2015-03:zooplankton:Bivalvia	HumanObservation	2015-03	Bivalvia	class	urn:lsid:marinespecies.org:taxname:105					Bivalvia	Mollusca	Animalia	10.402056	124.005042	WGS84	50	PH	75	75	individual per liter	Brisneve Edullantes | Lorraine Louise Vicentuan
LiloanMPA:S01:2015-03:zooplankton	LiloanMPA:S01:2015-03:zooplankton:Calanus Leach, 1816	HumanObservation	2015-03	Calanus Leach, 1816	genus	urn:lsid:marinespecies.org:taxname:104152		Calanus	Calanidae	Calanoida	Hexanauplia	Arthropoda	Animalia	10.402056	124.005042	WGS84	50	PH	5	5	individual per liter	Brisneve Edullantes | Lorraine Louise Vicentuan
LiloanMPA:S01:2015-03:zooplankton	LiloanMPA:S01:2015-03:zooplankton:Canthocalanus Scott A., 1909	HumanObservation	2015-03	Canthocalanus Scott A., 1909	genus	urn:lsid:marinespecies.org:taxname:204079		Canthocalanus	Calanidae	Calanoida	Hexanauplia	Arthropoda	Animalia	10.402056	124.005042	WGS84	50	PH	5	5	individual per liter	Brisneve Edullantes | Lorraine Louise Vicentuan
LiloanMPA:S01:2015-03:zooplankton	LiloanMPA:S01:2015-03:zooplankton:Cassidulina d'Orbigny, 1826	HumanObservation	2015-03	Cassidulina d'Orbigny, 1826	genus	urn:lsid:marinespecies.org:taxname:112120		Cassidulina	Cassidulinidae	Rotaliida	Globothalamea	Foraminifera	Chromista	10.402056	124.005042	WGS84	50	PH	5	5	individual per liter	Brisneve Edullantes | Lorraine Louise Vicentuan
LiloanMPA:S01:2015-03:zooplankton	LiloanMPA:S01:2015-03:zooplankton:Clausocalanus Giesbrecht, 1888	HumanObservation	2015-03	Clausocalanus Giesbrecht, 1888	genus	urn:lsid:marinespecies.org:taxname:104161		Clausocalanus	Clausocalanidae	Calanoida	Hexanauplia	Arthropoda	Animalia	10.402056	124.005042	WGS84	50	PH	10	10	individual per liter	Brisneve Edullantes | Lorraine Louise Vicentuan
LiloanMPA:S01:2015-03:zooplankton	LiloanMPA:S01:2015-03:zooplankton:Copepoda	HumanObservation	2015-03	Copepoda	class	urn:lsid:marinespecies.org:taxname:1080					Hexanauplia	Arthropoda	Animalia	10.402056	124.005042	WGS84	50	PH	35	35	individual per liter	Brisneve Edullantes | Lorraine Louise Vicentuan
LiloanMPA:S01:2015-03:zooplankton	LiloanMPA:S01:2015-03:zooplankton:Cosmocalanus Bradford & Jillett, 1974	HumanObservation	2015-03	Cosmocalanus Bradford & Jillett, 1974	genus	urn:lsid:marinespecies.org:taxname:346315		Cosmocalanus	Calanidae	Calanoida	Hexanauplia	Arthropoda	Animalia	10.402056	124.005042	WGS84	50	PH	5	5	individual per liter	Brisneve Edullantes | Lorraine Louise Vicentuan
LiloanMPA:S01:2015-03:zooplankton	LiloanMPA:S01:2015-03:zooplankton:Discorbis Lamarck, 1804	HumanObservation	2015-03	Discorbis Lamarck, 1804	genus	urn:lsid:marinespecies.org:taxname:112144		Discorbis	Discorbidae	Rotaliida	Globothalamea	Foraminifera	Chromista	10.402056	124.005042	WGS84	50	PH	15	15	individual per liter	Brisneve Edullantes | Lorraine Louise Vicentuan
LiloanMPA:S01:2015-03:zooplankton	LiloanMPA:S01:2015-03:zooplankton:Ditrichocorycaeus Dahl M., 1912	HumanObservation	2015-03	Ditrichocorycaeus Dahl M., 1912	genus	urn:lsid:marinespecies.org:taxname:128635		Ditrichocorycaeus	Corycaeidae	Cyclopoida	Hexanauplia	Arthropoda	Animalia	10.402056	124.005042	WGS84	50	PH	5	5	individual per liter	Brisneve Edullantes | Lorraine Louise Vicentuan
LiloanMPA:S01:2015-03:zooplankton	LiloanMPA:S01:2015-03:zooplankton:Elphidium Montfort, 1808	HumanObservation	2015-03	Elphidium Montfort, 1808	genus	urn:lsid:marinespecies.org:taxname:112162		Elphidium	Elphidiidae	Rotaliida	Globothalamea	Foraminifera	Chromista	10.402056	124.005042	WGS84	50	PH	5	5	individual per liter	Brisneve Edullantes | Lorraine Louise Vicentuan
LiloanMPA:S01:2015-03:zooplankton	LiloanMPA:S01:2015-03:zooplankton:Foraminifera	HumanObservation	2015-03	Foraminifera	phylum	urn:lsid:marinespecies.org:taxname:1410						Foraminifera	Chromista	10.402056	124.005042	WGS84	50	PH	5	5	individual per liter	Brisneve Edullantes | Lorraine Louise Vicentuan
LiloanMPA:S01:2015-03:zooplankton	LiloanMPA:S01:2015-03:zooplankton:Gastropoda	HumanObservation	2015-03	Gastropoda	class	urn:lsid:marinespecies.org:taxname:101					Gastropoda	Mollusca	Animalia	10.402056	124.005042	WGS84	50	PH	5	5	individual per liter	Brisneve Edullantes | Lorraine Louise Vicentuan
LiloanMPA:S01:2015-03:zooplankton	LiloanMPA:S01:2015-03:zooplankton:Oikopleura Mertens, 1830	HumanObservation	2015-03	Oikopleura Mertens, 1830	genus	urn:lsid:marinespecies.org:taxname:103367		Oikopleura	Oikopleuridae	Copelata	Appendicularia	Chordata	Animalia	10.402056	124.005042	WGS84	50	PH	10	10	individual per liter	Brisneve Edullantes | Lorraine Louise Vicentuan
LiloanMPA:S01:2015-03:zooplankton	LiloanMPA:S01:2015-03:zooplankton:Oithona Baird, 1843	HumanObservation	2015-03	Oithona Baird, 1843	genus	urn:lsid:marinespecies.org:taxname:106485		Oithona	Oithonidae	Cyclopoida	Hexanauplia	Arthropoda	Animalia	10.402056	124.005042	WGS84	50	PH	15	15	individual per liter	Brisneve Edullantes | Lorraine Louise Vicentuan
LiloanMPA:S01:2015-03:zooplankton	LiloanMPA:S01:2015-03:zooplankton:Oncaea Philippi, 1843	HumanObservation	2015-03	Oncaea Philippi, 1843	genus	urn:lsid:marinespecies.org:taxname:128690		Oncaea	Oncaeidae	Cyclopoida	Hexanauplia	Arthropoda	Animalia	10.402056	124.005042	WGS84	50	PH	25	25	individual per liter	Brisneve Edullantes | Lorraine Louise Vicentuan
LiloanMPA:S01:2015-03:zooplankton	LiloanMPA:S01:2015-03:zooplankton:Paracalanus Boeck, 1865	HumanObservation	2015-03	Paracalanus Boeck, 1865	genus	urn:lsid:marinespecies.org:taxname:104196		Paracalanus	Paracalanidae	Calanoida	Hexanauplia	Arthropoda	Animalia	10.402056	124.005042	WGS84	50	PH	10	10	individual per liter	Brisneve Edullantes | Lorraine Louise Vicentuan
LiloanMPA:S01:2015-03:zooplankton	LiloanMPA:S01:2015-03:zooplankton:Polychaeta	HumanObservation	2015-03	Polychaeta	class	urn:lsid:marinespecies.org:taxname:883					Polychaeta	Annelida	Animalia	10.402056	124.005042	WGS84	50	PH	10	10	individual per liter	Brisneve Edullantes | Lorraine Louise Vicentuan
LiloanMPA:S01:2015-03:zooplankton	LiloanMPA:S01:2015-03:zooplankton:Stenosemella Jörgensen	HumanObservation	2015-03	Stenosemella Jörgensen	genus	urn:lsid:marinespecies.org:taxname:178825		Stenosemella	Codonellopsidae	Choreotrichida	Oligotrichea	Ciliophora	Chromista	10.402056	124.005042	WGS84	50	PH	30	30	individual per liter	Brisneve Edullantes | Lorraine Louise Vicentuan
LiloanMPA:S02:2015-03:phytoplankton	LiloanMPA:S02:2015-03:phytoplankton:Actinocyclus C.G. Ehrenberg, 1837	HumanObservation	2015-03	Actinocyclus C.G. Ehrenberg, 1837	genus	urn:lsid:marinespecies.org:taxname:148944		Actinocyclus	Hemidiscaceae	Coscinodiscales	Bacillariophyceae	Ochrophyta	Chromista	10.40275	124.008306	WGS84	50	PH	200	200	individual per liter	Brisneve Edullantes | Angelito Ortiz
LiloanMPA:S02:2015-03:phytoplankton	LiloanMPA:S02:2015-03:phytoplankton:Actinoptychus C.G. Ehrenberg, 1843	HumanObservation	2015-03	Actinoptychus C.G. Ehrenberg, 1843	genus	urn:lsid:marinespecies.org:taxname:148947		Actinoptychus	Heliopeltaceae	Coscinodiscales	Bacillariophyceae	Ochrophyta	Chromista	10.40275	124.008306	WGS84	50	PH	200	200	individual per liter	Brisneve Edullantes | Angelito Ortiz
LiloanMPA:S02:2015-03:phytoplankton	LiloanMPA:S02:2015-03:phytoplankton:Alexandrium tamarense (Lebour) Balech, 1995	HumanObservation	2015-03	Alexandrium tamarense (Lebour) Balech, 1995	species	urn:lsid:marinespecies.org:taxname:109714	tamarense	Alexandrium	Ostreopsidaceae	Gonyaulacales	Dinophyceae	Myzozoa	Chromista	10.40275	124.008306	WGS84	50	PH	300	300	individual per liter	Brisneve Edullantes | Angelito Ortiz
LiloanMPA:S02:2015-03:phytoplankton	LiloanMPA:S02:2015-03:phytoplankton:Amphidinium Claperède & Lachmann, 1859	HumanObservation	2015-03	Amphidinium Claperède & Lachmann, 1859	genus	urn:lsid:marinespecies.org:taxname:109473		Amphidinium	Amphidiniaceae	Amphidiniales	Dinophyceae	Myzozoa	Chromista	10.40275	124.008306	WGS84	50	PH	100	100	individual per liter	Brisneve Edullantes | Angelito Ortiz
LiloanMPA:S02:2015-03:phytoplankton	LiloanMPA:S02:2015-03:phytoplankton:Chaetoceros danicus Cleve, 1889	HumanObservation	2015-03	Chaetoceros danicus Cleve, 1889	species	urn: lsid: marinespecies.org: taxname: 149120	danicus	Chaetoceros	Chaetocerotaceae	Chaetocerotanae incertae sedis	Bacillariophyceae	Ochrophyta	Chromista	10.40275	124.008306	WGS84	50	PH	800	800	individual per liter	Brisneve Edullantes | Angelito Ortiz
LiloanMPA:S02:2015-03:phytoplankton	LiloanMPA:S02:2015-03:phytoplankton:Cocconeis C.G. Ehrenberg, 1837	HumanObservation	2015-03	Cocconeis C.G. Ehrenberg, 1837	genus	urn:lsid:marinespecies.org:taxname:148989		Cocconeis	Cocconeidaceae	Achnanthales	Bacillariophyceae	Ochrophyta	Chromista	10.40275	124.008306	WGS84	50	PH	1800	1800	individual per liter	Brisneve Edullantes | Angelito Ortiz
LiloanMPA:S02:2015-03:phytoplankton	LiloanMPA:S02:2015-03:phytoplankton:Coscinodiscus C.G. Ehrenberg, 1839	HumanObservation	2015-03	Coscinodiscus C.G. Ehrenberg, 1839	genus	urn:lsid:marinespecies.org:taxname:148917		Coscinodiscus	Coscinodiscaceae	Coscinodiscales	Bacillariophyceae	Ochrophyta	Chromista	10.40275	124.008306	WGS84	50	PH	2200	2200	individual per liter	Brisneve Edullantes | Angelito Ortiz
LiloanMPA:S02:2015-03:phytoplankton	LiloanMPA:S02:2015-03:phytoplankton:Cylindrotheca L. Rabenhorst, 1859	HumanObservation	2015-03	Cylindrotheca L. Rabenhorst, 1859	genus	urn:lsid:marinespecies.org:taxname:149003		Cylindrotheca	Bacillariaceae	Bacillariales	Bacillariophyceae	Ochrophyta	Chromista	10.40275	124.008306	WGS84	50	PH	900	900	individual per liter	Brisneve Edullantes | Angelito Ortiz
LiloanMPA:S02:2015-03:phytoplankton	LiloanMPA:S02:2015-03:phytoplankton:Gonyaulax Diesing, 1866	HumanObservation	2015-03	Gonyaulax Diesing, 1866	genus	urn:lsid:marinespecies.org:taxname:109519		Gonyaulax	Gonyaulacaceae	Gonyaulacales	Dinophyceae	Myzozoa	Chromista	10.40275	124.008306	WGS84	50	PH	1500	1500	individual per liter	Brisneve Edullantes | Angelito Ortiz
LiloanMPA:S02:2015-03:phytoplankton	LiloanMPA:S02:2015-03:phytoplankton:Hobaniella longicruris (Greville) P.A. Sims & D.M. Williams in Sims et al., 2018	HumanObservation	2015-03	Hobaniella longicruris (Greville) P.A. Sims & D.M. Williams in Sims et al., 2018	species	urn:lsid:marinespecies.org:taxname:1322468	longicruris	Hobaniella	Triceratiaceae	Triceratiales	Bacillariophyceae	Ochrophyta	Chromista	10.40275	124.008306	WGS84	50	PH	100	100	individual per liter	Brisneve Edullantes | Angelito Ortiz
LiloanMPA:S02:2015-03:phytoplankton	LiloanMPA:S02:2015-03:phytoplankton:Karlodinium J.Larsen, 2000	HumanObservation	2015-03	Karlodinium J.Larsen, 2000	genus	urn:lsid:marinespecies.org:taxname:231789		Karlodinium	Kareniaceae	Gymnodiniales	Dinophyceae	Myzozoa	Chromista	10.40275	124.008306	WGS84	50	PH	400	400	individual per liter	Brisneve Edullantes | Angelito Ortiz
LiloanMPA:S02:2015-03:phytoplankton	LiloanMPA:S02:2015-03:phytoplankton:Navicula J.B.M. Bory de Saint-Vincent, 1822	HumanObservation	2015-03	Navicula J.B.M. Bory de Saint-Vincent, 1822	genus	urn:lsid:marinespecies.org:taxname:149142		Navicula	Naviculaceae	Naviculales	Bacillariophyceae	Ochrophyta	Chromista	10.40275	124.008306	WGS84	50	PH	100	100	individual per liter	Brisneve Edullantes | Angelito Ortiz
LiloanMPA:S02:2015-03:phytoplankton	LiloanMPA:S02:2015-03:phytoplankton:Octactis speculum (Ehrenberg) F.H.Chang, J.M.Grieve & J.E.Sutherland, 2017	HumanObservation	2015-03	Octactis speculum (Ehrenberg) F.H.Chang, J.M.Grieve & J.E.Sutherland, 2017	species	urn:lsid:marinespecies.org:taxname:1310442	speculum	Octactis	Dictyochaceae	Dictyochales	Dictyochophyceae	Ochrophyta	Chromista	10.40275	124.008306	WGS84	50	PH	200	200	individual per liter	Brisneve Edullantes | Angelito Ortiz
LiloanMPA:S02:2015-03:phytoplankton	LiloanMPA:S02:2015-03:phytoplankton:Peridinium Ehrenberg, 1830	HumanObservation	2015-03	Peridinium Ehrenberg, 1830	genus	urn:lsid:marinespecies.org:taxname:109549		Peridinium	Peridiniaceae	Peridiniales	Dinophyceae	Myzozoa	Chromista	10.40275	124.008306	WGS84	50	PH	1200	1200	individual per liter	Brisneve Edullantes | Angelito Ortiz
LiloanMPA:S02:2015-03:phytoplankton	LiloanMPA:S02:2015-03:phytoplankton:Planktothrix Anagnostidis & Komárek, 1988	HumanObservation	2015-03	Planktothrix Anagnostidis & Komárek, 1988	genus	urn:lsid:marinespecies.org:taxname:146551		Planktothrix	Phormidiaceae	Oscillatoriales	Cyanophyceae	Cyanobacteria	Bacteria	10.40275	124.008306	WGS84	50	PH	6900	6900	individual per liter	Brisneve Edullantes | Angelito Ortiz
LiloanMPA:S02:2015-03:phytoplankton	LiloanMPA:S02:2015-03:phytoplankton:Polykrikos Bütschli, 1873	HumanObservation	2015-03	Polykrikos Bütschli, 1873	genus	urn:lsid:marinespecies.org:taxname:109485		Polykrikos	Polykrikaceae	Gymnodiniales	Dinophyceae	Myzozoa	Chromista	10.40275	124.008306	WGS84	50	PH	100	100	individual per liter	Brisneve Edullantes | Angelito Ortiz
LiloanMPA:S02:2015-03:phytoplankton	LiloanMPA:S02:2015-03:phytoplankton:Prorocentrum Ehrenberg, 1834	HumanObservation	2015-03	Prorocentrum Ehrenberg, 1834	genus	urn:lsid:marinespecies.org:taxname:109566		Prorocentrum	Prorocentraceae	Prorocentrales	Dinophyceae	Myzozoa	Chromista	10.40275	124.008306	WGS84	50	PH	2500	2500	individual per liter	Brisneve Edullantes | Angelito Ortiz
LiloanMPA:S02:2015-03:phytoplankton	LiloanMPA:S08:2015-03:phytoplankton:Protoceratium reticulatum (Claparède & Lachmann) Bütschli, 1885	HumanObservation	2015-03	Protoceratium reticulatum (Claparède & Lachmann) Bütschli, 1885	species	urn: lsid: marinespecies.org: taxname: 110321	reticulatum	Protoceratium	Gonyaulacaceae	Gonyaulacales	Dinophyceae	Myzozoa	Chromista	10.40275	124.008306	WGS84	50	PH	200	200	individual per liter	Brisneve Edullantes | Angelito Ortiz
LiloanMPA:S02:2015-03:phytoplankton	LiloanMPA:S02:2015-03:phytoplankton:Protoperidinium claudicans (Paulsen, 1907) Balech, 1974	HumanObservation	2015-03	Protoperidinium claudicans (Paulsen, 1907) Balech, 1974	species	urn:lsid:marinespecies.org:taxname:163862	claudicans	Protoperidinium	Protoperidiniaceae	Peridiniales	Dinophyceae	Myzozoa	Chromista	10.40275	124.008306	WGS84	50	PH	1400	1400	individual per liter	Brisneve Edullantes | Angelito Ortiz
LiloanMPA:S02:2015-03:phytoplankton	LiloanMPA:S02:2015-03:phytoplankton:Protoperidinium oblongum (Aurivillius) Parke & Dodge, 1976	HumanObservation	2015-03	Protoperidinium oblongum (Aurivillius) Parke & Dodge, 1976	species	urn:lsid:marinespecies.org:taxname:110238	oblongum	Protoperidinium	Protoperidiniaceae	Peridiniales	Dinophyceae	Myzozoa	Chromista	10.40275	124.008306	WGS84	50	PH	800	800	individual per liter	Brisneve Edullantes | Angelito Ortiz
LiloanMPA:S02:2015-03:phytoplankton	LiloanMPA:S02:2015-03:phytoplankton:Pseudonitzschia Yamaguti, 1965	HumanObservation	2015-03	Pseudo-nitzschia H. Peragallo in H. Peragallo & M. Peragallo, 1900	genus	urn:lsid:marinespecies.org:taxname:149151		Pseudo-nitzschia	Bacillariaceae	Bacillariales	Bacillariophyceae	Ochrophyta	Chromista	10.40275	124.008306	WGS84	50	PH	100	100	individual per liter	Brisneve Edullantes | Angelito Ortiz
LiloanMPA:S02:2015-03:phytoplankton	LiloanMPA:S02:2015-03:phytoplankton:Scrippsiella acuminata (Ehrenberg) Kretschmann, Elbrächter, Zinssmeister, S.Soehner, Kirsch, Kusber & Gottschling, 2015	HumanObservation	2015-03	Scrippsiella acuminata (Ehrenberg) Kretschmann, Elbrächter, Zinssmeister, S.Soehner, Kirsch, Kusber & Gottschling, 2015	species	urn:lsid:marinespecies.org:taxname:1321853	acuminata	Scrippsiella	Peridiniaceae	Peridiniales	Dinophyceae	Myzozoa	Chromista	10.40275	124.008306	WGS84	50	PH	200	200	individual per liter	Brisneve Edullantes | Angelito Ortiz
LiloanMPA:S02:2015-03:zooplankton	LiloanMPA:S02:2015-03:zooplankton:Bivalvia	HumanObservation	2015-03	Bivalvia	class	urn:lsid:marinespecies.org:taxname:105					Bivalvia	Mollusca	Animalia	10.40275	124.008306	WGS84	50	PH	115	115	individual per liter	Brisneve Edullantes | Lorraine Louise Vicentuan
LiloanMPA:S02:2015-03:zooplankton	LiloanMPA:S02:2015-03:zooplankton:Bryozoa	HumanObservation	2015-03	Bryozoa	genus	urn:lsid:marinespecies.org:taxname:146142						Bryozoa	Animalia	10.40275	124.008306	WGS84	50	PH	10	10	individual per liter	Brisneve Edullantes | Lorraine Louise Vicentuan
LiloanMPA:S02:2015-03:zooplankton	LiloanMPA:S02:2015-03:zooplankton:Calanus Leach, 1816	HumanObservation	2015-03	Calanus Leach, 1816	genus	urn:lsid:marinespecies.org:taxname:104152		Calanus	Calanidae	Calanoida	Hexanauplia	Arthropoda	Animalia	10.40275	124.008306	WGS84	50	PH	10	10	individual per liter	Brisneve Edullantes | Lorraine Louise Vicentuan
LiloanMPA:S02:2015-03:zooplankton	LiloanMPA:S02:2015-03:zooplankton:Canthocalanus Scott A., 1909	HumanObservation	2015-03	Canthocalanus Scott A., 1909	genus	urn:lsid:marinespecies.org:taxname:204079		Canthocalanus	Calanidae	Calanoida	Hexanauplia	Arthropoda	Animalia	10.40275	124.008306	WGS84	50	PH	10	10	individual per liter	Brisneve Edullantes | Lorraine Louise Vicentuan
LiloanMPA:S02:2015-03:zooplankton	LiloanMPA:S02:2015-03:zooplankton:Clausocalanus Giesbrecht, 1888	HumanObservation	2015-03	Clausocalanus Giesbrecht, 1888	genus	urn:lsid:marinespecies.org:taxname:104161		Clausocalanus	Clausocalanidae	Calanoida	Hexanauplia	Arthropoda	Animalia	10.40275	124.008306	WGS84	50	PH	25	25	individual per liter	Brisneve Edullantes | Lorraine Louise Vicentuan
LiloanMPA:S02:2015-03:zooplankton	LiloanMPA:S02:2015-03:zooplankton:Copepoda	HumanObservation	2015-03	Copepoda	class	urn:lsid:marinespecies.org:taxname:1080					Hexanauplia	Arthropoda	Animalia	10.40275	124.008306	WGS84	50	PH	40	40	individual per liter	Brisneve Edullantes | Lorraine Louise Vicentuan
LiloanMPA:S02:2015-03:zooplankton	LiloanMPA:S02:2015-03:zooplankton:Cosmocalanus Bradford & Jillett, 1974	HumanObservation	2015-03	Cosmocalanus Bradford & Jillett, 1974	genus	urn:lsid:marinespecies.org:taxname:346315		Cosmocalanus	Calanidae	Calanoida	Hexanauplia	Arthropoda	Animalia	10.40275	124.008306	WGS84	50	PH	10	10	individual per liter	Brisneve Edullantes | Lorraine Louise Vicentuan
LiloanMPA:S02:2015-03:zooplankton	LiloanMPA:S02:2015-03:zooplankton:Ditrichocorycaeus Dahl M., 1912	HumanObservation	2015-03	Ditrichocorycaeus Dahl M., 1912	genus	urn:lsid:marinespecies.org:taxname:128635		Ditrichocorycaeus	Corycaeidae	Cyclopoida	Hexanauplia	Arthropoda	Animalia	10.40275	124.008306	WGS84	50	PH	5	5	individual per liter	Brisneve Edullantes | Lorraine Louise Vicentuan
LiloanMPA:S02:2015-03:zooplankton	LiloanMPA:S02:2015-03:zooplankton:Farranula Wilson C.B., 1932	HumanObservation	2015-03	Farranula Wilson C.B., 1932	genus	urn:lsid:marinespecies.org:taxname:128636		Farranula	Corycaeidae	Cyclopoida	Hexanauplia	Arthropoda	Animalia	10.40275	124.008306	WGS84	50	PH	15	15	individual per liter	Brisneve Edullantes | Lorraine Louise Vicentuan
LiloanMPA:S02:2015-03:zooplankton	LiloanMPA:S02:2015-03:zooplankton:Gastropoda	HumanObservation	2015-03	Gastropoda	class	urn:lsid:marinespecies.org:taxname:101					Gastropoda	Mollusca	Animalia	10.40275	124.008306	WGS84	50	PH	10	10	individual per liter	Brisneve Edullantes | Lorraine Louise Vicentuan
LiloanMPA:S02:2015-03:zooplankton	LiloanMPA:S02:2015-03:zooplankton:Nannocalanus Sars G.O., 1925	HumanObservation	2015-03	Nannocalanus Sars G.O., 1925	genus	urn:lsid:marinespecies.org:taxname:104154		Nannocalanus	Calanidae	Calanoida	Hexanauplia	Arthropoda	Animalia	10.40275	124.008306	WGS84	50	PH	5	5	individual per liter	Brisneve Edullantes | Lorraine Louise Vicentuan
LiloanMPA:S02:2015-03:zooplankton	LiloanMPA:S02:2015-03:zooplankton:Oikopleura Mertens, 1830	HumanObservation	2015-03	Oikopleura Mertens, 1830	genus	urn:lsid:marinespecies.org:taxname:103367		Oikopleura	Oikopleuridae	Copelata	Appendicularia	Chordata	Animalia	10.40275	124.008306	WGS84	50	PH	15	15	individual per liter	Brisneve Edullantes | Lorraine Louise Vicentuan
LiloanMPA:S02:2015-03:zooplankton	LiloanMPA:S02:2015-03:zooplankton:Oncaea Philippi, 1843	HumanObservation	2015-03	Oncaea Philippi, 1843	genus	urn:lsid:marinespecies.org:taxname:128690		Oncaea	Oncaeidae	Cyclopoida	Hexanauplia	Arthropoda	Animalia	10.40275	124.008306	WGS84	50	PH	20	20	individual per liter	Brisneve Edullantes | Lorraine Louise Vicentuan
LiloanMPA:S02:2015-03:zooplankton	LiloanMPA:S02:2015-03:zooplankton:Paracalanus Boeck, 1865	HumanObservation	2015-03	Paracalanus Boeck, 1865	genus	urn:lsid:marinespecies.org:taxname:104196		Paracalanus	Paracalanidae	Calanoida	Hexanauplia	Arthropoda	Animalia	10.40275	124.008306	WGS84	50	PH	20	20	individual per liter	Brisneve Edullantes | Lorraine Louise Vicentuan
LiloanMPA:S02:2015-03:zooplankton	LiloanMPA:S02:2015-03:zooplankton:Parvocalanus Andronov, 1970	HumanObservation	2015-03	Parvocalanus Andronov, 1970	genus	urn:lsid:marinespecies.org:taxname:347746		Parvocalanus	Paracalanidae	Calanoida	Hexanauplia	Arthropoda	Animalia	10.40275	124.008306	WGS84	50	PH	10	10	individual per liter	Brisneve Edullantes | Lorraine Louise Vicentuan
LiloanMPA:S02:2015-03:zooplankton	LiloanMPA:S02:2015-03:zooplankton:Pseudodiaptomus Herrick, 1884	HumanObservation	2015-03	Pseudodiaptomus Herrick, 1884	genus	urn:lsid:marinespecies.org:taxname:157680		Pseudodiaptomus	Pseudodiaptomidae	Calanoida	Hexanauplia	Arthropoda	Animalia	10.40275	124.008306	WGS84	50	PH	5	5	individual per liter	Brisneve Edullantes | Lorraine Louise Vicentuan
LiloanMPA:S02:2015-03:zooplankton	LiloanMPA:S02:2015-03:zooplankton:Stenosemella Jörgensen	HumanObservation	2015-03	Stenosemella Jörgensen	genus	urn:lsid:marinespecies.org:taxname:178825		Stenosemella	Codonellopsidae	Choreotrichida	Oligotrichea	Ciliophora	Chromista	10.40275	124.008306	WGS84	50	PH	85	85	individual per liter	Brisneve Edullantes | Lorraine Louise Vicentuan
LiloanMPA:S02:2015-03:zooplankton	LiloanMPA:S02:2015-03:zooplankton:Triconia Böttger-Schnack, 1999	HumanObservation	2015-03	Triconia Böttger-Schnack, 1999	genus	urn:lsid:marinespecies.org:taxname:128691		Triconia	Oncaeidae	Cyclopoida	Hexanauplia	Arthropoda	Animalia	10.40275	124.008306	WGS84	50	PH	15	15	individual per liter	Brisneve Edullantes | Lorraine Louise Vicentuan
LiloanMPA:S03:2015-03:phytoplankton	LiloanMPA:S03:2015-03:phytoplankton:Actinocyclus C.G. Ehrenberg, 1837	HumanObservation	2015-03	Actinocyclus C.G. Ehrenberg, 1837	genus	urn:lsid:marinespecies.org:taxname:148944		Actinocyclus	Hemidiscaceae	Coscinodiscales	Bacillariophyceae	Ochrophyta	Chromista	10.406444	124.0055	WGS84	50	PH	200	200	individual per liter	Brisneve Edullantes | Angelito Ortiz
LiloanMPA:S03:2015-03:phytoplankton	LiloanMPA:S03:2015-03:phytoplankton:Actinoptychus C.G. Ehrenberg, 1843	HumanObservation	2015-03	Actinoptychus C.G. Ehrenberg, 1843	genus	urn:lsid:marinespecies.org:taxname:148947		Actinoptychus	Heliopeltaceae	Coscinodiscales	Bacillariophyceae	Ochrophyta	Chromista	10.406444	124.0055	WGS84	50	PH	300	300	individual per liter	Brisneve Edullantes | Angelito Ortiz
LiloanMPA:S03:2015-03:phytoplankton	LiloanMPA:S03:2015-03:phytoplankton:Alexandrium catenella (Whedon & Kofoid) Balech, 1985	HumanObservation	2015-03	Alexandrium catenella (Whedon & Kofoid) Balech, 1985	species	urn:lsid:marinespecies.org:taxname:231873	catenella	Alexandrium	Ostreopsidaceae	Gonyaulacales	Dinophyceae	Myzozoa	Chromista	10.406444	124.0055	WGS84	50	PH	100	100	individual per liter	Brisneve Edullantes | Angelito Ortiz
LiloanMPA:S03:2015-03:phytoplankton	LiloanMPA:S03:2015-03:phytoplankton:Alexandrium tamarense (Lebour) Balech, 1995	HumanObservation	2015-03	Alexandrium tamarense (Lebour) Balech, 1995	species	urn:lsid:marinespecies.org:taxname:109714	tamarense	Alexandrium	Ostreopsidaceae	Gonyaulacales	Dinophyceae	Myzozoa	Chromista	10.406444	124.0055	WGS84	50	PH	100	100	individual per liter	Brisneve Edullantes | Angelito Ortiz
LiloanMPA:S03:2015-03:phytoplankton	LiloanMPA:S03:2015-03:phytoplankton:Chaetoceros concavicornis Mangin, 1917	HumanObservation	2015-03	Chaetoceros concavicornis Mangin, 1917	species	urn:lsid:marinespecies.org:taxname:156607	concavicornis	Chaetoceros	Chaetocerotaceae	Chaetocerotanae incertae sedis	Bacillariophyceae	Ochrophyta	Chromista	10.406444	124.0055	WGS84	50	PH	100	100	individual per liter	Brisneve Edullantes | Angelito Ortiz
LiloanMPA:S03:2015-03:phytoplankton	LiloanMPA:S03:2015-03:phytoplankton:Cocconeis C.G. Ehrenberg, 1837	HumanObservation	2015-03	Cocconeis C.G. Ehrenberg, 1837	genus	urn:lsid:marinespecies.org:taxname:148989		Cocconeis	Cocconeidaceae	Achnanthales	Bacillariophyceae	Ochrophyta	Chromista	10.406444	124.0055	WGS84	50	PH	2700	2700	individual per liter	Brisneve Edullantes | Angelito Ortiz
LiloanMPA:S03:2015-03:phytoplankton	LiloanMPA:S03:2015-03:phytoplankton:Coscinodiscus C.G. Ehrenberg, 1839	HumanObservation	2015-03	Coscinodiscus C.G. Ehrenberg, 1839	genus	urn:lsid:marinespecies.org:taxname:148917		Coscinodiscus	Coscinodiscaceae	Coscinodiscales	Bacillariophyceae	Ochrophyta	Chromista	10.406444	124.0055	WGS84	50	PH	1500	1500	individual per liter	Brisneve Edullantes | Angelito Ortiz
LiloanMPA:S03:2015-03:phytoplankton	LiloanMPA:S03:2015-03:phytoplankton:Cylindrotheca L. Rabenhorst, 1859	HumanObservation	2015-03	Cylindrotheca L. Rabenhorst, 1859	genus	urn:lsid:marinespecies.org:taxname:149003		Cylindrotheca	Bacillariaceae	Bacillariales	Bacillariophyceae	Ochrophyta	Chromista	10.406444	124.0055	WGS84	50	PH	1600	1600	individual per liter	Brisneve Edullantes | Angelito Ortiz
LiloanMPA:S03:2015-03:phytoplankton	LiloanMPA:S03:2015-03:phytoplankton:Diploneis (C. G. Ehrenberg) P.T. Cleve, 1894	HumanObservation	2015-03	Diploneis (C. G. Ehrenberg) P.T. Cleve, 1894	genus	urn:lsid:marinespecies.org:taxname:149018		Diploneis	Diploneidaceae	Naviculales	Bacillariophyceae	Ochrophyta	Chromista	10.406444	124.0055	WGS84	50	PH	200	200	individual per liter	Brisneve Edullantes | Angelito Ortiz
LiloanMPA:S03:2015-03:phytoplankton	LiloanMPA:S03:2015-03:phytoplankton:Diplopsalis lenticula Bergh, 1881	HumanObservation	2015-03	Diplopsalis lenticula Bergh, 1881	species	urn:lsid:marinespecies.org:taxname:110001	lenticula	Diplopsalis	Protoperidiniaceae	Peridiniales	Dinophyceae	Myzozoa	Chromista	10.406444	124.0055	WGS84	50	PH	100	100	individual per liter	Brisneve Edullantes | Angelito Ortiz
LiloanMPA:S03:2015-03:phytoplankton	LiloanMPA:S03:2015-03:phytoplankton:Gonyaulax Diesing, 1866	HumanObservation	2015-03	Gonyaulax Diesing, 1866	genus	urn:lsid:marinespecies.org:taxname:109519		Gonyaulax	Gonyaulacaceae	Gonyaulacales	Dinophyceae	Myzozoa	Chromista	10.406444	124.0055	WGS84	50	PH	1900	1900	individual per liter	Brisneve Edullantes | Angelito Ortiz
LiloanMPA:S03:2015-03:phytoplankton	LiloanMPA:S03:2015-03:phytoplankton:Hemiaulus P.A.C. Heiberg, 1863	HumanObservation	2015-03	Hemiaulus P.A.C. Heiberg, 1863	genus	urn:lsid:marinespecies.org:taxname:163248		Hemiaulus	Hemiaulaceae	Hemiaulales	Bacillariophyceae	Ochrophyta	Chromista	10.406444	124.0055	WGS84	50	PH	100	100	individual per liter	Brisneve Edullantes | Angelito Ortiz
LiloanMPA:S03:2015-03:phytoplankton	LiloanMPA:S03:2015-03:phytoplankton:Karlodinium J.Larsen, 2000	HumanObservation	2015-03	Karlodinium J.Larsen, 2000	genus	urn:lsid:marinespecies.org:taxname:231789		Karlodinium	Kareniaceae	Gymnodiniales	Dinophyceae	Myzozoa	Chromista	10.406444	124.0055	WGS84	50	PH	600	600	individual per liter	Brisneve Edullantes | Angelito Ortiz
LiloanMPA:S03:2015-03:phytoplankton	LiloanMPA:S03:2015-03:phytoplankton:Kryptoperidinium triquetrum (Ehrenberg) U.Tillmann, M. Gottschling, M.Elbrächter, W.-H.Kusber & M.Hoppenrath, 2019	HumanObservation	2015-03	Kryptoperidinium triquetrum (Ehrenberg) U.Tillmann, M. Gottschling, M.Elbrächter, W.-H.Kusber & M.Hoppenrath, 2019	species	urn:lsid:marinespecies.org:taxname:1346683	triquetrum	Kryptoperidinium	Peridiniaceae	Peridiniales	Dinophyceae	Myzozoa	Chromista	10.406444	124.0055	WGS84	50	PH	100	100	individual per liter	Brisneve Edullantes | Angelito Ortiz
LiloanMPA:S03:2015-03:phytoplankton	LiloanMPA:S03:2015-03:phytoplankton:Melosira C.A. Agardh, 1824	HumanObservation	2015-03	Melosira C.A. Agardh, 1824	genus	urn:lsid:marinespecies.org:taxname:149042		Melosira	Melosiraceae	Melosirales	Bacillariophyceae	Ochrophyta	Chromista	10.406444	124.0055	WGS84	50	PH	300	300	individual per liter	Brisneve Edullantes | Angelito Ortiz
LiloanMPA:S03:2015-03:phytoplankton	LiloanMPA:S03:2015-03:phytoplankton:Navicula J.B.M. Bory de Saint-Vincent, 1822	HumanObservation	2015-03	Navicula J.B.M. Bory de Saint-Vincent, 1822	genus	urn:lsid:marinespecies.org:taxname:149142		Navicula	Naviculaceae	Naviculales	Bacillariophyceae	Ochrophyta	Chromista	10.406444	124.0055	WGS84	50	PH	100	100	individual per liter	Brisneve Edullantes | Angelito Ortiz
LiloanMPA:S03:2015-03:phytoplankton	LiloanMPA:S03:2015-03:phytoplankton:Peridinium Ehrenberg, 1830	HumanObservation	2015-03	Peridinium Ehrenberg, 1830	genus	urn:lsid:marinespecies.org:taxname:109549		Peridinium	Peridiniaceae	Peridiniales	Dinophyceae	Myzozoa	Chromista	10.406444	124.0055	WGS84	50	PH	3300	3300	individual per liter	Brisneve Edullantes | Angelito Ortiz
LiloanMPA:S03:2015-03:phytoplankton	LiloanMPA:S03:2015-03:phytoplankton:Planktothrix Anagnostidis & Komárek, 1988	HumanObservation	2015-03	Planktothrix Anagnostidis & Komárek, 1988	genus	urn:lsid:marinespecies.org:taxname:146551		Planktothrix	Phormidiaceae	Oscillatoriales	Cyanophyceae	Cyanobacteria	Bacteria	10.406444	124.0055	WGS84	50	PH	2700	2700	individual per liter	Brisneve Edullantes | Angelito Ortiz
LiloanMPA:S03:2015-03:phytoplankton	LiloanMPA:S03:2015-03:phytoplankton:Prorocentrum Ehrenberg, 1834	HumanObservation	2015-03	Prorocentrum Ehrenberg, 1834	genus	urn:lsid:marinespecies.org:taxname:109566		Prorocentrum	Prorocentraceae	Prorocentrales	Dinophyceae	Myzozoa	Chromista	10.406444	124.0055	WGS84	50	PH	1000	1000	individual per liter	Brisneve Edullantes | Angelito Ortiz
LiloanMPA:S03:2015-03:phytoplankton	LiloanMPA:S08:2015-03:phytoplankton:Protoceratium reticulatum (Claparède & Lachmann) Bütschli, 1885	HumanObservation	2015-03	Protoceratium reticulatum (Claparède & Lachmann) Bütschli, 1885	species	urn: lsid: marinespecies.org: taxname: 110321	reticulatum	Protoceratium	Gonyaulacaceae	Gonyaulacales	Dinophyceae	Myzozoa	Chromista	10.406444	124.0055	WGS84	50	PH	100	100	individual per liter	Brisneve Edullantes | Angelito Ortiz
LiloanMPA:S03:2015-03:phytoplankton	LiloanMPA:S03:2015-03:phytoplankton:Protoperidinium claudicans (Paulsen, 1907) Balech, 1974	HumanObservation	2015-03	Protoperidinium claudicans (Paulsen, 1907) Balech, 1974	species	urn:lsid:marinespecies.org:taxname:163862	claudicans	Protoperidinium	Protoperidiniaceae	Peridiniales	Dinophyceae	Myzozoa	Chromista	10.406444	124.0055	WGS84	50	PH	1000	1000	individual per liter	Brisneve Edullantes | Angelito Ortiz
LiloanMPA:S03:2015-03:phytoplankton	LiloanMPA:S03:2015-03:phytoplankton:Protoperidinium oblongum (Aurivillius) Parke & Dodge, 1976	HumanObservation	2015-03	Protoperidinium oblongum (Aurivillius) Parke & Dodge, 1976	species	urn:lsid:marinespecies.org:taxname:110238	oblongum	Protoperidinium	Protoperidiniaceae	Peridiniales	Dinophyceae	Myzozoa	Chromista	10.406444	124.0055	WGS84	50	PH	1000	1000	individual per liter	Brisneve Edullantes | Angelito Ortiz
LiloanMPA:S03:2015-03:phytoplankton	LiloanMPA:S03:2015-03:phytoplankton:Protoperidinium steidingerae Balech, 1979	HumanObservation	2015-03	Protoperidinium steidingerae Balech, 1979	species	urn:lsid:marinespecies.org:taxname:232899	steidingerae	Protoperidinium	Protoperidiniaceae	Peridiniales	Dinophyceae	Myzozoa	Chromista	10.406444	124.0055	WGS84	50	PH	200	200	individual per liter	Brisneve Edullantes | Angelito Ortiz
LiloanMPA:S03:2015-03:phytoplankton	LiloanMPA:S03:2015-03:phytoplankton:Pseudonitzschia Yamaguti, 1965	HumanObservation	2015-03	Pseudo-nitzschia H. Peragallo in H. Peragallo & M. Peragallo, 1900	genus	urn:lsid:marinespecies.org:taxname:149151		Pseudo-nitzschia	Bacillariaceae	Bacillariales	Bacillariophyceae	Ochrophyta	Chromista	10.406444	124.0055	WGS84	50	PH	100	100	individual per liter	Brisneve Edullantes | Angelito Ortiz
LiloanMPA:S03:2015-03:phytoplankton	LiloanMPA:S03:2015-03:phytoplankton:Rhizosolenia T. Brightwell, 1858	HumanObservation	2015-03	Rhizosolenia T. Brightwell, 1858	genus	urn:lsid:marinespecies.org:taxname:149069		Rhizosolenia	Rhizosoleniaceae	Rhizosoleniales	Bacillariophyceae	Ochrophyta	Chromista	10.406444	124.0055	WGS84	50	PH	100	100	individual per liter	Brisneve Edullantes | Angelito Ortiz
LiloanMPA:S03:2015-03:phytoplankton	LiloanMPA:S03:2015-03:phytoplankton:Scrippsiella acuminata (Ehrenberg) Kretschmann, Elbrächter, Zinssmeister, S.Soehner, Kirsch, Kusber & Gottschling, 2015	HumanObservation	2015-03	Scrippsiella acuminata (Ehrenberg) Kretschmann, Elbrächter, Zinssmeister, S.Soehner, Kirsch, Kusber & Gottschling, 2015	species	urn:lsid:marinespecies.org:taxname:1321853	acuminata	Scrippsiella	Peridiniaceae	Peridiniales	Dinophyceae	Myzozoa	Chromista	10.406444	124.0055	WGS84	50	PH	300	300	individual per liter	Brisneve Edullantes | Angelito Ortiz
LiloanMPA:S03:2015-03:zooplankton	LiloanMPA:S03:2015-03:zooplankton:Agetus Krøyer, 1849	HumanObservation	2015-03	Agetus Krøyer, 1849	genus	urn:lsid:marinespecies.org:taxname:128633		Agetus	Corycaeidae	Cyclopoida	Hexanauplia	Arthropoda	Animalia	10.406444	124.0055	WGS84	50	PH	5	5	individual per liter	Brisneve Edullantes | Lorraine Louise Vicentuan
LiloanMPA:S03:2015-03:zooplankton	LiloanMPA:S03:2015-03:zooplankton:Annelida	HumanObservation	2015-03	Annelida	phylum	urn:lsid:marinespecies.org:taxname:882						Annelida	Animalia	10.406444	124.0055	WGS84	50	PH	5	5	individual per liter	Brisneve Edullantes | Lorraine Louise Vicentuan
LiloanMPA:S03:2015-03:zooplankton	LiloanMPA:S03:2015-03:zooplankton:Bivalvia	HumanObservation	2015-03	Bivalvia	class	urn:lsid:marinespecies.org:taxname:105					Bivalvia	Mollusca	Animalia	10.406444	124.0055	WGS84	50	PH	60	60	individual per liter	Brisneve Edullantes | Lorraine Louise Vicentuan
LiloanMPA:S03:2015-03:zooplankton	LiloanMPA:S03:2015-03:zooplankton:Calanus Leach, 1816	HumanObservation	2015-03	Calanus Leach, 1816	genus	urn:lsid:marinespecies.org:taxname:104152		Calanus	Calanidae	Calanoida	Hexanauplia	Arthropoda	Animalia	10.406444	124.0055	WGS84	50	PH	10	10	individual per liter	Brisneve Edullantes | Lorraine Louise Vicentuan
LiloanMPA:S03:2015-03:zooplankton	LiloanMPA:S03:2015-03:zooplankton:Canthocalanus Scott A., 1909	HumanObservation	2015-03	Canthocalanus Scott A., 1909	genus	urn:lsid:marinespecies.org:taxname:204079		Canthocalanus	Calanidae	Calanoida	Hexanauplia	Arthropoda	Animalia	10.406444	124.0055	WGS84	50	PH	10	10	individual per liter	Brisneve Edullantes | Lorraine Louise Vicentuan
LiloanMPA:S03:2015-03:zooplankton	LiloanMPA:S03:2015-03:zooplankton:Clausocalanus Giesbrecht, 1888	HumanObservation	2015-03	Clausocalanus Giesbrecht, 1888	genus	urn:lsid:marinespecies.org:taxname:104161		Clausocalanus	Clausocalanidae	Calanoida	Hexanauplia	Arthropoda	Animalia	10.406444	124.0055	WGS84	50	PH	45	45	individual per liter	Brisneve Edullantes | Lorraine Louise Vicentuan
LiloanMPA:S03:2015-03:zooplankton	LiloanMPA:S03:2015-03:zooplankton:Copepoda	HumanObservation	2015-03	Copepoda	class	urn:lsid:marinespecies.org:taxname:1080					Hexanauplia	Arthropoda	Animalia	10.406444	124.0055	WGS84	50	PH	20	20	individual per liter	Brisneve Edullantes | Lorraine Louise Vicentuan
LiloanMPA:S03:2015-03:zooplankton	LiloanMPA:S03:2015-03:zooplankton:Discorbis Lamarck, 1804	HumanObservation	2015-03	Discorbis Lamarck, 1804	genus	urn:lsid:marinespecies.org:taxname:112144		Discorbis	Discorbidae	Rotaliida	Globothalamea	Foraminifera	Chromista	10.406444	124.0055	WGS84	50	PH	50	50	individual per liter	Brisneve Edullantes | Lorraine Louise Vicentuan
LiloanMPA:S03:2015-03:zooplankton	LiloanMPA:S03:2015-03:zooplankton:Euterpina Norman, 1903	HumanObservation	2015-03	Euterpina Norman, 1903	genus	urn:lsid:marinespecies.org:taxname:115348		Euterpina	Tachidiidae	Harpacticoida	Hexanauplia	Arthropoda	Animalia	10.406444	124.0055	WGS84	50	PH	5	5	individual per liter	Brisneve Edullantes | Lorraine Louise Vicentuan
LiloanMPA:S03:2015-03:zooplankton	LiloanMPA:S03:2015-03:zooplankton:Farranula Wilson C.B., 1932	HumanObservation	2015-03	Farranula Wilson C.B., 1932	genus	urn:lsid:marinespecies.org:taxname:128636		Farranula	Corycaeidae	Cyclopoida	Hexanauplia	Arthropoda	Animalia	10.406444	124.0055	WGS84	50	PH	5	5	individual per liter	Brisneve Edullantes | Lorraine Louise Vicentuan
LiloanMPA:S03:2015-03:zooplankton	LiloanMPA:S03:2015-03:zooplankton:Neocalanus Sars G.O., 1925	HumanObservation	2015-03	Neocalanus Sars G.O., 1925	genus	urn:lsid:marinespecies.org:taxname:104155		Neocalanus	Calanidae	Calanoida	Hexanauplia	Arthropoda	Animalia	10.406444	124.0055	WGS84	50	PH	5	5	individual per liter	Brisneve Edullantes | Lorraine Louise Vicentuan
LiloanMPA:S03:2015-03:zooplankton	LiloanMPA:S03:2015-03:zooplankton:Oikopleura Mertens, 1830	HumanObservation	2015-03	Oikopleura Mertens, 1830	genus	urn:lsid:marinespecies.org:taxname:103367		Oikopleura	Oikopleuridae	Copelata	Appendicularia	Chordata	Animalia	10.406444	124.0055	WGS84	50	PH	5	5	individual per liter	Brisneve Edullantes | Lorraine Louise Vicentuan
LiloanMPA:S03:2015-03:zooplankton	LiloanMPA:S03:2015-03:zooplankton:Oncaea Philippi, 1843	HumanObservation	2015-03	Oncaea Philippi, 1843	genus	urn:lsid:marinespecies.org:taxname:128690		Oncaea	Oncaeidae	Cyclopoida	Hexanauplia	Arthropoda	Animalia	10.406444	124.0055	WGS84	50	PH	15	15	individual per liter	Brisneve Edullantes | Lorraine Louise Vicentuan
LiloanMPA:S03:2015-03:zooplankton	LiloanMPA:S03:2015-03:zooplankton:Polychaeta	HumanObservation	2015-03	Polychaeta	class	urn:lsid:marinespecies.org:taxname:883					Polychaeta	Annelida	Animalia	10.406444	124.0055	WGS84	50	PH	5	5	individual per liter	Brisneve Edullantes | Lorraine Louise Vicentuan
LiloanMPA:S03:2015-03:zooplankton	LiloanMPA:S03:2015-03:zooplankton:Sagitta Quoy & Gaimard, 1827	HumanObservation	2015-03	Sagitta Quoy & Gaimard, 1827	genus	urn:lsid:marinespecies.org:taxname:105410		Sagitta	Sagittidae	Aphragmophora	Sagittoidea	Chaetognatha	Animalia	10.406444	124.0055	WGS84	50	PH	5	5	individual per liter	Brisneve Edullantes | Lorraine Louise Vicentuan
LiloanMPA:S03:2015-03:zooplankton	LiloanMPA:S03:2015-03:zooplankton:Stenosemella Jörgensen	HumanObservation	2015-03	Stenosemella Jörgensen	genus	urn:lsid:marinespecies.org:taxname:178825		Stenosemella	Codonellopsidae	Choreotrichida	Oligotrichea	Ciliophora	Chromista	10.406444	124.0055	WGS84	50	PH	65	65	individual per liter	Brisneve Edullantes | Lorraine Louise Vicentuan
LiloanMPA:S03:2015-03:zooplankton	LiloanMPA:S03:2015-03:zooplankton:Tintinnida	HumanObservation	2015-03	Tintinnida	order	urn:lsid:marinespecies.org:taxname:425497				Tintinnida	Spirotrichea	Ciliophora	Chromista	10.406444	124.0055	WGS84	50	PH	5	5	individual per liter	Brisneve Edullantes | Lorraine Louise Vicentuan
LiloanMPA:S04:2015-03:phytoplankton	LiloanMPA:S04:2015-03:phytoplankton:Actinocyclus C.G. Ehrenberg, 1837	HumanObservation	2015-03	Actinocyclus C.G. Ehrenberg, 1837	genus	urn:lsid:marinespecies.org:taxname:148944		Actinocyclus	Hemidiscaceae	Coscinodiscales	Bacillariophyceae	Ochrophyta	Chromista	10.40189	124.004774	WGS84	50	PH	1600	1600	individual per liter	Brisneve Edullantes | Angelito Ortiz
LiloanMPA:S04:2015-03:phytoplankton	LiloanMPA:S04:2015-03:phytoplankton:Actinoptychus C.G. Ehrenberg, 1843	HumanObservation	2015-03	Actinoptychus C.G. Ehrenberg, 1843	genus	urn:lsid:marinespecies.org:taxname:148947		Actinoptychus	Heliopeltaceae	Coscinodiscales	Bacillariophyceae	Ochrophyta	Chromista	10.40189	124.004774	WGS84	50	PH	800	800	individual per liter	Brisneve Edullantes | Angelito Ortiz
LiloanMPA:S04:2015-03:phytoplankton	LiloanMPA:S04:2015-03:phytoplankton:Alexandrium catenella (Whedon & Kofoid) Balech, 1985	HumanObservation	2015-03	Alexandrium catenella (Whedon & Kofoid) Balech, 1985	species	urn:lsid:marinespecies.org:taxname:231873	catenella	Alexandrium	Ostreopsidaceae	Gonyaulacales	Dinophyceae	Myzozoa	Chromista	10.40189	124.004774	WGS84	50	PH	300	300	individual per liter	Brisneve Edullantes | Angelito Ortiz
LiloanMPA:S04:2015-03:phytoplankton	LiloanMPA:S04:2015-03:phytoplankton:Alexandrium tamarense (Lebour) Balech, 1995	HumanObservation	2015-03	Alexandrium tamarense (Lebour) Balech, 1995	species	urn:lsid:marinespecies.org:taxname:109714	tamarense	Alexandrium	Ostreopsidaceae	Gonyaulacales	Dinophyceae	Myzozoa	Chromista	10.40189	124.004774	WGS84	50	PH	300	300	individual per liter	Brisneve Edullantes | Angelito Ortiz
LiloanMPA:S04:2015-03:phytoplankton	LiloanMPA:S04:2015-03:phytoplankton:Amphidinium Claperède & Lachmann, 1859	HumanObservation	2015-03	Amphidinium Claperède & Lachmann, 1859	genus	urn:lsid:marinespecies.org:taxname:109473		Amphidinium	Amphidiniaceae	Amphidiniales	Dinophyceae	Myzozoa	Chromista	10.40189	124.004774	WGS84	50	PH	300	300	individual per liter	Brisneve Edullantes | Angelito Ortiz
LiloanMPA:S04:2015-03:phytoplankton	LiloanMPA:S04:2015-03:phytoplankton:Anabaena Bory de Saint-Vincent ex Bornet & Flahault, 1886	HumanObservation	2015-03	Anabaena Bory de Saint-Vincent ex Bornet & Flahault, 1886	genus	urn:lsid:marinespecies.org:taxname:146585		Anabaena	Nostocaceae	Nostocales	Cyanophyceae	Cyanobacteria	Bacteria	10.40189	124.004774	WGS84	50	PH	200	200	individual per liter	Brisneve Edullantes | Angelito Ortiz
LiloanMPA:S04:2015-03:phytoplankton	LiloanMPA:S04:2015-03:phytoplankton:Campylodiscus C.G. Ehrenberg ex F.T. Kützing, 1844	HumanObservation	2015-03	Campylodiscus C.G. Ehrenberg ex F.T. Kützing, 1844	genus	urn:lsid:marinespecies.org:taxname:149616		Campylodiscus	Surirellaceae	Surirellales	Bacillariophyceae	Ochrophyta	Chromista	10.40189	124.004774	WGS84	50	PH	100	100	individual per liter	Brisneve Edullantes | Angelito Ortiz
LiloanMPA:S04:2015-03:phytoplankton	LiloanMPA:S04:2015-03:phytoplankton:Ceratocorys Stein, 1883	HumanObservation	2015-03	Ceratocorys Stein, 1883	genus	urn:lsid:marinespecies.org:taxname:109507		Ceratocorys	Ceratocoryaceae	Gonyaulacales	Dinophyceae	Myzozoa	Chromista	10.40189	124.004774	WGS84	50	PH	400	400	individual per liter	Brisneve Edullantes | Angelito Ortiz
LiloanMPA:S04:2015-03:phytoplankton	LiloanMPA:S04:2015-03:phytoplankton:Chaetoceros danicus Cleve, 1889	HumanObservation	2015-03	Chaetoceros danicus Cleve, 1889	species	urn: lsid: marinespecies.org: taxname: 149120	danicus	Chaetoceros	Chaetocerotaceae	Chaetocerotanae incertae sedis	Bacillariophyceae	Ochrophyta	Chromista	10.40189	124.004774	WGS84	50	PH	800	800	individual per liter	Brisneve Edullantes | Angelito Ortiz
LiloanMPA:S04:2015-03:phytoplankton	LiloanMPA:S04:2015-03:phytoplankton:Cocconeis C.G. Ehrenberg, 1837	HumanObservation	2015-03	Cocconeis C.G. Ehrenberg, 1837	genus	urn:lsid:marinespecies.org:taxname:148989		Cocconeis	Cocconeidaceae	Achnanthales	Bacillariophyceae	Ochrophyta	Chromista	10.40189	124.004774	WGS84	50	PH	1500	1500	individual per liter	Brisneve Edullantes | Angelito Ortiz
LiloanMPA:S04:2015-03:phytoplankton	LiloanMPA:S04:2015-03:phytoplankton:Coscinodiscus C.G. Ehrenberg, 1839	HumanObservation	2015-03	Coscinodiscus C.G. Ehrenberg, 1839	genus	urn:lsid:marinespecies.org:taxname:148917		Coscinodiscus	Coscinodiscaceae	Coscinodiscales	Bacillariophyceae	Ochrophyta	Chromista	10.40189	124.004774	WGS84	50	PH	4800	4800	individual per liter	Brisneve Edullantes | Angelito Ortiz
LiloanMPA:S04:2015-03:phytoplankton	LiloanMPA:S04:2015-03:phytoplankton:Cylindrotheca L. Rabenhorst, 1859	HumanObservation	2015-03	Cylindrotheca L. Rabenhorst, 1859	genus	urn:lsid:marinespecies.org:taxname:149003		Cylindrotheca	Bacillariaceae	Bacillariales	Bacillariophyceae	Ochrophyta	Chromista	10.40189	124.004774	WGS84	50	PH	500	500	individual per liter	Brisneve Edullantes | Angelito Ortiz
LiloanMPA:S04:2015-03:phytoplankton	LiloanMPA:S04:2015-03:phytoplankton:Diploneis (C. G. Ehrenberg) P.T. Cleve, 1894	HumanObservation	2015-03	Diploneis (C. G. Ehrenberg) P.T. Cleve, 1894	genus	urn:lsid:marinespecies.org:taxname:149018		Diploneis	Diploneidaceae	Naviculales	Bacillariophyceae	Ochrophyta	Chromista	10.40189	124.004774	WGS84	50	PH	200	200	individual per liter	Brisneve Edullantes | Angelito Ortiz
LiloanMPA:S04:2015-03:phytoplankton	LiloanMPA:S04:2015-03:phytoplankton:Diplopsalis lenticula Bergh, 1881	HumanObservation	2015-03	Diplopsalis lenticula Bergh, 1881	species	urn:lsid:marinespecies.org:taxname:110001	lenticula	Diplopsalis	Protoperidiniaceae	Peridiniales	Dinophyceae	Myzozoa	Chromista	10.40189	124.004774	WGS84	50	PH	400	400	individual per liter	Brisneve Edullantes | Angelito Ortiz
LiloanMPA:S04:2015-03:phytoplankton	LiloanMPA:S04:2015-03:phytoplankton:Gonyaulax Diesing, 1866	HumanObservation	2015-03	Gonyaulax Diesing, 1866	genus	urn:lsid:marinespecies.org:taxname:109519		Gonyaulax	Gonyaulacaceae	Gonyaulacales	Dinophyceae	Myzozoa	Chromista	10.40189	124.004774	WGS84	50	PH	1000	1000	individual per liter	Brisneve Edullantes | Angelito Ortiz
LiloanMPA:S04:2015-03:phytoplankton	LiloanMPA:S04:2015-03:phytoplankton:Guinardia striata (Stolterfoth) Hasle, 1996	HumanObservation	2015-03	Guinardia striata (Stolterfoth) Hasle, 1996	species	urn:lsid:marinespecies.org:taxname:149113	striata	Guinardia	Rhizosoleniaceae	Rhizosoleniales	Bacillariophyceae	Ochrophyta	Chromista	10.40189	124.004774	WGS84	50	PH	200	200	individual per liter	Brisneve Edullantes | Angelito Ortiz
LiloanMPA:S04:2015-03:phytoplankton	LiloanMPA:S04:2015-03:phytoplankton:Karlodinium J.Larsen, 2000	HumanObservation	2015-03	Karlodinium J.Larsen, 2000	genus	urn:lsid:marinespecies.org:taxname:231789		Karlodinium	Kareniaceae	Gymnodiniales	Dinophyceae	Myzozoa	Chromista	10.40189	124.004774	WGS84	50	PH	900	900	individual per liter	Brisneve Edullantes | Angelito Ortiz
LiloanMPA:S04:2015-03:phytoplankton	LiloanMPA:S04:2015-03:phytoplankton:Katodinium Fott, 1957	HumanObservation	2015-03	Katodinium Fott, 1957	genus	urn:lsid:marinespecies.org:taxname:109477		Katodinium	Tovelliaceae	Tovelliales	Dinophyceae	Myzozoa	Chromista	10.40189	124.004774	WGS84	50	PH	800	800	individual per liter	Brisneve Edullantes | Angelito Ortiz
LiloanMPA:S04:2015-03:phytoplankton	LiloanMPA:S04:2015-03:phytoplankton:Kryptoperidinium triquetrum (Ehrenberg) U.Tillmann, M. Gottschling, M.Elbrächter, W.-H.Kusber & M.Hoppenrath, 2019	HumanObservation	2015-03	Kryptoperidinium triquetrum (Ehrenberg) U.Tillmann, M. Gottschling, M.Elbrächter, W.-H.Kusber & M.Hoppenrath, 2019	species	urn:lsid:marinespecies.org:taxname:1346683	triquetrum	Kryptoperidinium	Peridiniaceae	Peridiniales	Dinophyceae	Myzozoa	Chromista	10.40189	124.004774	WGS84	50	PH	100	100	individual per liter	Brisneve Edullantes | Angelito Ortiz
LiloanMPA:S04:2015-03:phytoplankton	LiloanMPA:S04:2015-03:phytoplankton:Melosira C.A. Agardh, 1824	HumanObservation	2015-03	Melosira C.A. Agardh, 1824	genus	urn:lsid:marinespecies.org:taxname:149042		Melosira	Melosiraceae	Melosirales	Bacillariophyceae	Ochrophyta	Chromista	10.40189	124.004774	WGS84	50	PH	700	700	individual per liter	Brisneve Edullantes | Angelito Ortiz
LiloanMPA:S04:2015-03:phytoplankton	LiloanMPA:S04:2015-03:phytoplankton:Navicula J.B.M. Bory de Saint-Vincent, 1822	HumanObservation	2015-03	Navicula J.B.M. Bory de Saint-Vincent, 1822	genus	urn:lsid:marinespecies.org:taxname:149142		Navicula	Naviculaceae	Naviculales	Bacillariophyceae	Ochrophyta	Chromista	10.40189	124.004774	WGS84	50	PH	100	100	individual per liter	Brisneve Edullantes | Angelito Ortiz
LiloanMPA:S04:2015-03:phytoplankton	LiloanMPA:S04:2015-03:phytoplankton:Peridinium Ehrenberg, 1830	HumanObservation	2015-03	Peridinium Ehrenberg, 1830	genus	urn:lsid:marinespecies.org:taxname:109549		Peridinium	Peridiniaceae	Peridiniales	Dinophyceae	Myzozoa	Chromista	10.40189	124.004774	WGS84	50	PH	2500	2500	individual per liter	Brisneve Edullantes | Angelito Ortiz
LiloanMPA:S04:2015-03:phytoplankton	LiloanMPA:S04:2015-03:phytoplankton:Phalacroma Stein, 1883	HumanObservation	2015-03	Phalacroma Stein, 1883	genus	urn:lsid:marinespecies.org:taxname:109466		Phalacroma	Oxyphysaceae	Dinophysiales	Dinophyceae	Myzozoa	Chromista	10.40189	124.004774	WGS84	50	PH	200	200	individual per liter	Brisneve Edullantes | Angelito Ortiz
LiloanMPA:S04:2015-03:phytoplankton	LiloanMPA:S04:2015-03:phytoplankton:Planktothrix Anagnostidis & Komárek, 1988	HumanObservation	2015-03	Planktothrix Anagnostidis & Komárek, 1988	genus	urn:lsid:marinespecies.org:taxname:146551		Planktothrix	Phormidiaceae	Oscillatoriales	Cyanophyceae	Cyanobacteria	Bacteria	10.40189	124.004774	WGS84	50	PH	6000	6000	individual per liter	Brisneve Edullantes | Angelito Ortiz
LiloanMPA:S04:2015-03:phytoplankton	LiloanMPA:S04:2015-03:phytoplankton:Prorocentrum Ehrenberg, 1834	HumanObservation	2015-03	Prorocentrum Ehrenberg, 1834	genus	urn:lsid:marinespecies.org:taxname:109566		Prorocentrum	Prorocentraceae	Prorocentrales	Dinophyceae	Myzozoa	Chromista	10.40189	124.004774	WGS84	50	PH	200	200	individual per liter	Brisneve Edullantes | Angelito Ortiz
LiloanMPA:S04:2015-03:phytoplankton	LiloanMPA:S04:2015-03:phytoplankton:Protoperidinium claudicans (Paulsen, 1907) Balech, 1974	HumanObservation	2015-03	Protoperidinium claudicans (Paulsen, 1907) Balech, 1974	species	urn:lsid:marinespecies.org:taxname:163862	claudicans	Protoperidinium	Protoperidiniaceae	Peridiniales	Dinophyceae	Myzozoa	Chromista	10.40189	124.004774	WGS84	50	PH	800	800	individual per liter	Brisneve Edullantes | Angelito Ortiz
LiloanMPA:S04:2015-03:phytoplankton	LiloanMPA:S04:2015-03:phytoplankton:Protoperidinium oblongum (Aurivillius) Parke & Dodge, 1976	HumanObservation	2015-03	Protoperidinium oblongum (Aurivillius) Parke & Dodge, 1976	species	urn:lsid:marinespecies.org:taxname:110238	oblongum	Protoperidinium	Protoperidiniaceae	Peridiniales	Dinophyceae	Myzozoa	Chromista	10.40189	124.004774	WGS84	50	PH	1300	1300	individual per liter	Brisneve Edullantes | Angelito Ortiz
LiloanMPA:S05:2015-03:phytoplankton	LiloanMPA:S05:2015-03:phytoplankton:Achnanthes Bory, 1822	HumanObservation	2015-03	Achnanthes Bory, 1822	genus	urn:lsid:marinespecies.org:taxname:149191		Achnanthes	Achnanthaceae	Achnanthales	Bacillariophyceae	Ochrophyta	Chromista	10.397637	124.008201	WGS84	50	PH	200	200	individual per liter	Brisneve Edullantes | Angelito Ortiz
LiloanMPA:S05:2015-03:phytoplankton	LiloanMPA:S05:2015-03:phytoplankton:Actinocyclus C.G. Ehrenberg, 1837	HumanObservation	2015-03	Actinocyclus C.G. Ehrenberg, 1837	genus	urn:lsid:marinespecies.org:taxname:148944		Actinocyclus	Hemidiscaceae	Coscinodiscales	Bacillariophyceae	Ochrophyta	Chromista	10.397637	124.008201	WGS84	50	PH	200	200	individual per liter	Brisneve Edullantes | Angelito Ortiz
LiloanMPA:S05:2015-03:phytoplankton	LiloanMPA:S05:2015-03:phytoplankton:Actinoptychus C.G. Ehrenberg, 1843	HumanObservation	2015-03	Actinoptychus C.G. Ehrenberg, 1843	genus	urn:lsid:marinespecies.org:taxname:148947		Actinoptychus	Heliopeltaceae	Coscinodiscales	Bacillariophyceae	Ochrophyta	Chromista	10.397637	124.008201	WGS84	50	PH	100	100	individual per liter	Brisneve Edullantes | Angelito Ortiz
LiloanMPA:S05:2015-03:phytoplankton	LiloanMPA:S05:2015-03:phytoplankton:Alexandrium tamarense (Lebour) Balech, 1995	HumanObservation	2015-03	Alexandrium tamarense (Lebour) Balech, 1995	species	urn:lsid:marinespecies.org:taxname:109714	tamarense	Alexandrium	Ostreopsidaceae	Gonyaulacales	Dinophyceae	Myzozoa	Chromista	10.397637	124.008201	WGS84	50	PH	300	300	individual per liter	Brisneve Edullantes | Angelito Ortiz
LiloanMPA:S05:2015-03:phytoplankton	LiloanMPA:S05:2015-03:phytoplankton:Amphidinium Claperède & Lachmann, 1859	HumanObservation	2015-03	Amphidinium Claperède & Lachmann, 1859	genus	urn:lsid:marinespecies.org:taxname:109473		Amphidinium	Amphidiniaceae	Amphidiniales	Dinophyceae	Myzozoa	Chromista	10.397637	124.008201	WGS84	50	PH	100	100	individual per liter	Brisneve Edullantes | Angelito Ortiz
LiloanMPA:S05:2015-03:phytoplankton	LiloanMPA:S05:2015-03:phytoplankton:Anabaena Bory de Saint-Vincent ex Bornet & Flahault, 1886	HumanObservation	2015-03	Anabaena Bory de Saint-Vincent ex Bornet & Flahault, 1886	genus	urn:lsid:marinespecies.org:taxname:146585		Anabaena	Nostocaceae	Nostocales	Cyanophyceae	Cyanobacteria	Bacteria	10.397637	124.008201	WGS84	50	PH	200	200	individual per liter	Brisneve Edullantes | Angelito Ortiz
LiloanMPA:S05:2015-03:phytoplankton	LiloanMPA:S05:2015-03:phytoplankton:Chaetoceros danicus Cleve, 1889	HumanObservation	2015-03	Chaetoceros danicus Cleve, 1889	species	urn: lsid: marinespecies.org: taxname: 149120	danicus	Chaetoceros	Chaetocerotaceae	Chaetocerotanae incertae sedis	Bacillariophyceae	Ochrophyta	Chromista	10.397637	124.008201	WGS84	50	PH	300	300	individual per liter	Brisneve Edullantes | Angelito Ortiz
LiloanMPA:S05:2015-03:phytoplankton	LiloanMPA:S05:2015-03:phytoplankton:Cocconeis C.G. Ehrenberg, 1837	HumanObservation	2015-03	Cocconeis C.G. Ehrenberg, 1837	genus	urn:lsid:marinespecies.org:taxname:148989		Cocconeis	Cocconeidaceae	Achnanthales	Bacillariophyceae	Ochrophyta	Chromista	10.397637	124.008201	WGS84	50	PH	1400	1400	individual per liter	Brisneve Edullantes | Angelito Ortiz
LiloanMPA:S05:2015-03:phytoplankton	LiloanMPA:S05:2015-03:phytoplankton:Coscinodiscus C.G. Ehrenberg, 1839	HumanObservation	2015-03	Coscinodiscus C.G. Ehrenberg, 1839	genus	urn:lsid:marinespecies.org:taxname:148917		Coscinodiscus	Coscinodiscaceae	Coscinodiscales	Bacillariophyceae	Ochrophyta	Chromista	10.397637	124.008201	WGS84	50	PH	1200	1200	individual per liter	Brisneve Edullantes | Angelito Ortiz
LiloanMPA:S05:2015-03:phytoplankton	LiloanMPA:S05:2015-03:phytoplankton:Cylindrotheca L. Rabenhorst, 1859	HumanObservation	2015-03	Cylindrotheca L. Rabenhorst, 1859	genus	urn:lsid:marinespecies.org:taxname:149003		Cylindrotheca	Bacillariaceae	Bacillariales	Bacillariophyceae	Ochrophyta	Chromista	10.397637	124.008201	WGS84	50	PH	1500	1500	individual per liter	Brisneve Edullantes | Angelito Ortiz
LiloanMPA:S05:2015-03:phytoplankton	LiloanMPA:S05:2015-03:phytoplankton:Gonyaulax Diesing, 1866	HumanObservation	2015-03	Gonyaulax Diesing, 1866	genus	urn:lsid:marinespecies.org:taxname:109519		Gonyaulax	Gonyaulacaceae	Gonyaulacales	Dinophyceae	Myzozoa	Chromista	10.397637	124.008201	WGS84	50	PH	1300	1300	individual per liter	Brisneve Edullantes | Angelito Ortiz
LiloanMPA:S05:2015-03:phytoplankton	LiloanMPA:S05:2015-03:phytoplankton:Gymnodinium F. Stein, 1878	HumanObservation	2015-03	Gymnodinium F. Stein, 1878	genus	urn:lsid:marinespecies.org:taxname:109475		Gymnodinium	Gymnodiniaceae	Gymnodiniales	Dinophyceae	Myzozoa	Chromista	10.397637	124.008201	WGS84	50	PH	300	300	individual per liter	Brisneve Edullantes | Angelito Ortiz
LiloanMPA:S05:2015-03:phytoplankton	LiloanMPA:S05:2015-03:phytoplankton:Hemiaulus P.A.C. Heiberg, 1863	HumanObservation	2015-03	Hemiaulus P.A.C. Heiberg, 1863	genus	urn:lsid:marinespecies.org:taxname:163248		Hemiaulus	Hemiaulaceae	Hemiaulales	Bacillariophyceae	Ochrophyta	Chromista	10.397637	124.008201	WGS84	50	PH	100	100	individual per liter	Brisneve Edullantes | Angelito Ortiz
LiloanMPA:S05:2015-03:phytoplankton	LiloanMPA:S05:2015-03:phytoplankton:Octactis speculum (Ehrenberg) F.H.Chang, J.M.Grieve & J.E.Sutherland, 2017	HumanObservation	2015-03	Octactis speculum (Ehrenberg) F.H.Chang, J.M.Grieve & J.E.Sutherland, 2017	species	urn:lsid:marinespecies.org:taxname:1310442	speculum	Octactis	Dictyochaceae	Dictyochales	Dictyochophyceae	Ochrophyta	Chromista	10.397637	124.008201	WGS84	50	PH	400	400	individual per liter	Brisneve Edullantes | Angelito Ortiz
LiloanMPA:S05:2015-03:phytoplankton	LiloanMPA:S05:2015-03:phytoplankton:Peridinium Ehrenberg, 1830	HumanObservation	2015-03	Peridinium Ehrenberg, 1830	genus	urn:lsid:marinespecies.org:taxname:109549		Peridinium	Peridiniaceae	Peridiniales	Dinophyceae	Myzozoa	Chromista	10.397637	124.008201	WGS84	50	PH	1500	1500	individual per liter	Brisneve Edullantes | Angelito Ortiz
LiloanMPA:S05:2015-03:phytoplankton	LiloanMPA:S05:2015-03:phytoplankton:Planktothrix Anagnostidis & Komárek, 1988	HumanObservation	2015-03	Planktothrix Anagnostidis & Komárek, 1988	genus	urn:lsid:marinespecies.org:taxname:146551		Planktothrix	Phormidiaceae	Oscillatoriales	Cyanophyceae	Cyanobacteria	Bacteria	10.397637	124.008201	WGS84	50	PH	1500	1500	individual per liter	Brisneve Edullantes | Angelito Ortiz
LiloanMPA:S05:2015-03:phytoplankton	LiloanMPA:S05:2015-03:phytoplankton:Prorocentrum Ehrenberg, 1834	HumanObservation	2015-03	Prorocentrum Ehrenberg, 1834	genus	urn:lsid:marinespecies.org:taxname:109566		Prorocentrum	Prorocentraceae	Prorocentrales	Dinophyceae	Myzozoa	Chromista	10.397637	124.008201	WGS84	50	PH	1700	1700	individual per liter	Brisneve Edullantes | Angelito Ortiz
LiloanMPA:S05:2015-03:phytoplankton	LiloanMPA:S08:2015-03:phytoplankton:Protoceratium reticulatum (Claparède & Lachmann) Bütschli, 1885	HumanObservation	2015-03	Protoceratium reticulatum (Claparède & Lachmann) Bütschli, 1885	species	urn: lsid: marinespecies.org: taxname: 110321	reticulatum	Protoceratium	Gonyaulacaceae	Gonyaulacales	Dinophyceae	Myzozoa	Chromista	10.397637	124.008201	WGS84	50	PH	100	100	individual per liter	Brisneve Edullantes | Angelito Ortiz
LiloanMPA:S05:2015-03:phytoplankton	LiloanMPA:S05:2015-03:phytoplankton:Protoperidinium claudicans (Paulsen, 1907) Balech, 1974	HumanObservation	2015-03	Protoperidinium claudicans (Paulsen, 1907) Balech, 1974	species	urn:lsid:marinespecies.org:taxname:163862	claudicans	Protoperidinium	Protoperidiniaceae	Peridiniales	Dinophyceae	Myzozoa	Chromista	10.397637	124.008201	WGS84	50	PH	500	500	individual per liter	Brisneve Edullantes | Angelito Ortiz
LiloanMPA:S05:2015-03:phytoplankton	LiloanMPA:S05:2015-03:phytoplankton:Protoperidinium oblongum (Aurivillius) Parke & Dodge, 1976	HumanObservation	2015-03	Protoperidinium oblongum (Aurivillius) Parke & Dodge, 1976	species	urn:lsid:marinespecies.org:taxname:110238	oblongum	Protoperidinium	Protoperidiniaceae	Peridiniales	Dinophyceae	Myzozoa	Chromista	10.397637	124.008201	WGS84	50	PH	700	700	individual per liter	Brisneve Edullantes | Angelito Ortiz
LiloanMPA:S05:2015-03:phytoplankton	LiloanMPA:S05:2015-03:phytoplankton:Pseudonitzschia Yamaguti, 1965	HumanObservation	2015-03	Pseudo-nitzschia H. Peragallo in H. Peragallo & M. Peragallo, 1900	genus	urn:lsid:marinespecies.org:taxname:149151		Pseudo-nitzschia	Bacillariaceae	Bacillariales	Bacillariophyceae	Ochrophyta	Chromista	10.397637	124.008201	WGS84	50	PH	100	100	individual per liter	Brisneve Edullantes | Angelito Ortiz
LiloanMPA:S05:2015-03:phytoplankton	LiloanMPA:S05:2015-03:phytoplankton:Scrippsiella acuminata (Ehrenberg) Kretschmann, Elbrächter, Zinssmeister, S.Soehner, Kirsch, Kusber & Gottschling, 2015	HumanObservation	2015-03	Scrippsiella acuminata (Ehrenberg) Kretschmann, Elbrächter, Zinssmeister, S.Soehner, Kirsch, Kusber & Gottschling, 2015	species	urn:lsid:marinespecies.org:taxname:1321853	acuminata	Scrippsiella	Peridiniaceae	Peridiniales	Dinophyceae	Myzozoa	Chromista	10.397637	124.008201	WGS84	50	PH	100	100	individual per liter	Brisneve Edullantes | Angelito Ortiz
LiloanMPA:S06:2015-03:phytoplankton	LiloanMPA:S06:2015-03:phytoplankton:Actinocyclus C.G. Ehrenberg, 1837	HumanObservation	2015-03	Actinocyclus C.G. Ehrenberg, 1837	genus	urn:lsid:marinespecies.org:taxname:148944		Actinocyclus	Hemidiscaceae	Coscinodiscales	Bacillariophyceae	Ochrophyta	Chromista	10.397137	124.006449	WGS84	50	PH	200	200	individual per liter	Brisneve Edullantes | Angelito Ortiz
LiloanMPA:S06:2015-03:phytoplankton	LiloanMPA:S06:2015-03:phytoplankton:Actinoptychus C.G. Ehrenberg, 1843	HumanObservation	2015-03	Actinoptychus C.G. Ehrenberg, 1843	genus	urn:lsid:marinespecies.org:taxname:148947		Actinoptychus	Heliopeltaceae	Coscinodiscales	Bacillariophyceae	Ochrophyta	Chromista	10.397137	124.006449	WGS84	50	PH	100	100	individual per liter	Brisneve Edullantes | Angelito Ortiz
LiloanMPA:S06:2015-03:phytoplankton	LiloanMPA:S06:2015-03:phytoplankton:Alexandrium catenella (Whedon & Kofoid) Balech, 1985	HumanObservation	2015-03	Alexandrium catenella (Whedon & Kofoid) Balech, 1985	species	urn:lsid:marinespecies.org:taxname:231873	catenella	Alexandrium	Ostreopsidaceae	Gonyaulacales	Dinophyceae	Myzozoa	Chromista	10.397137	124.006449	WGS84	50	PH	300	300	individual per liter	Brisneve Edullantes | Angelito Ortiz
LiloanMPA:S06:2015-03:phytoplankton	LiloanMPA:S06:2015-03:phytoplankton:Alexandrium tamarense (Lebour) Balech, 1995	HumanObservation	2015-03	Alexandrium tamarense (Lebour) Balech, 1995	species	urn:lsid:marinespecies.org:taxname:109714	tamarense	Alexandrium	Ostreopsidaceae	Gonyaulacales	Dinophyceae	Myzozoa	Chromista	10.397137	124.006449	WGS84	50	PH	200	200	individual per liter	Brisneve Edullantes | Angelito Ortiz
LiloanMPA:S06:2015-03:phytoplankton	LiloanMPA:S06:2015-03:phytoplankton:Anabaena Bory de Saint-Vincent ex Bornet & Flahault, 1886	HumanObservation	2015-03	Anabaena Bory de Saint-Vincent ex Bornet & Flahault, 1886	genus	urn:lsid:marinespecies.org:taxname:146585		Anabaena	Nostocaceae	Nostocales	Cyanophyceae	Cyanobacteria	Bacteria	10.397137	124.006449	WGS84	50	PH	200	200	individual per liter	Brisneve Edullantes | Angelito Ortiz
LiloanMPA:S06:2015-03:phytoplankton	LiloanMPA:S06:2015-03:phytoplankton:Chaetoceros danicus Cleve, 1889	HumanObservation	2015-03	Chaetoceros danicus Cleve, 1889	species	urn: lsid: marinespecies.org: taxname: 149120	danicus	Chaetoceros	Chaetocerotaceae	Chaetocerotanae incertae sedis	Bacillariophyceae	Ochrophyta	Chromista	10.397137	124.006449	WGS84	50	PH	100	100	individual per liter	Brisneve Edullantes | Angelito Ortiz
LiloanMPA:S06:2015-03:phytoplankton	LiloanMPA:S06:2015-03:phytoplankton:Cocconeis C.G. Ehrenberg, 1837	HumanObservation	2015-03	Cocconeis C.G. Ehrenberg, 1837	genus	urn:lsid:marinespecies.org:taxname:148989		Cocconeis	Cocconeidaceae	Achnanthales	Bacillariophyceae	Ochrophyta	Chromista	10.397137	124.006449	WGS84	50	PH	800	800	individual per liter	Brisneve Edullantes | Angelito Ortiz
LiloanMPA:S06:2015-03:phytoplankton	LiloanMPA:S06:2015-03:phytoplankton:Coscinodiscus C.G. Ehrenberg, 1839	HumanObservation	2015-03	Coscinodiscus C.G. Ehrenberg, 1839	genus	urn:lsid:marinespecies.org:taxname:148917		Coscinodiscus	Coscinodiscaceae	Coscinodiscales	Bacillariophyceae	Ochrophyta	Chromista	10.397137	124.006449	WGS84	50	PH	1800	1800	individual per liter	Brisneve Edullantes | Angelito Ortiz
LiloanMPA:S06:2015-03:phytoplankton	LiloanMPA:S06:2015-03:phytoplankton:Cylindrotheca L. Rabenhorst, 1859	HumanObservation	2015-03	Cylindrotheca L. Rabenhorst, 1859	genus	urn:lsid:marinespecies.org:taxname:149003		Cylindrotheca	Bacillariaceae	Bacillariales	Bacillariophyceae	Ochrophyta	Chromista	10.397137	124.006449	WGS84	50	PH	1000	1000	individual per liter	Brisneve Edullantes | Angelito Ortiz
LiloanMPA:S06:2015-03:phytoplankton	LiloanMPA:S06:2015-03:phytoplankton:Gonyaulax Diesing, 1866	HumanObservation	2015-03	Gonyaulax Diesing, 1866	genus	urn:lsid:marinespecies.org:taxname:109519		Gonyaulax	Gonyaulacaceae	Gonyaulacales	Dinophyceae	Myzozoa	Chromista	10.397137	124.006449	WGS84	50	PH	1100	1100	individual per liter	Brisneve Edullantes | Angelito Ortiz
LiloanMPA:S06:2015-03:phytoplankton	LiloanMPA:S06:2015-03:phytoplankton:Gymnodinium F. Stein, 1878	HumanObservation	2015-03	Gymnodinium F. Stein, 1878	genus	urn:lsid:marinespecies.org:taxname:109475		Gymnodinium	Gymnodiniaceae	Gymnodiniales	Dinophyceae	Myzozoa	Chromista	10.397137	124.006449	WGS84	50	PH	300	300	individual per liter	Brisneve Edullantes | Angelito Ortiz
LiloanMPA:S06:2015-03:phytoplankton	LiloanMPA:S06:2015-03:phytoplankton:Navicula J.B.M. Bory de Saint-Vincent, 1822	HumanObservation	2015-03	Navicula J.B.M. Bory de Saint-Vincent, 1822	genus	urn:lsid:marinespecies.org:taxname:149142		Navicula	Naviculaceae	Naviculales	Bacillariophyceae	Ochrophyta	Chromista	10.397137	124.006449	WGS84	50	PH	200	200	individual per liter	Brisneve Edullantes | Angelito Ortiz
LiloanMPA:S06:2015-03:phytoplankton	LiloanMPA:S06:2015-03:phytoplankton:Octactis speculum (Ehrenberg) F.H.Chang, J.M.Grieve & J.E.Sutherland, 2017	HumanObservation	2015-03	Octactis speculum (Ehrenberg) F.H.Chang, J.M.Grieve & J.E.Sutherland, 2017	species	urn:lsid:marinespecies.org:taxname:1310442	speculum	Octactis	Dictyochaceae	Dictyochales	Dictyochophyceae	Ochrophyta	Chromista	10.397137	124.006449	WGS84	50	PH	100	100	individual per liter	Brisneve Edullantes | Angelito Ortiz
LiloanMPA:S06:2015-03:phytoplankton	LiloanMPA:S06:2015-03:phytoplankton:Peridinium Ehrenberg, 1830	HumanObservation	2015-03	Peridinium Ehrenberg, 1830	genus	urn:lsid:marinespecies.org:taxname:109549		Peridinium	Peridiniaceae	Peridiniales	Dinophyceae	Myzozoa	Chromista	10.397137	124.006449	WGS84	50	PH	1600	1600	individual per liter	Brisneve Edullantes | Angelito Ortiz
LiloanMPA:S06:2015-03:phytoplankton	LiloanMPA:S06:2015-03:phytoplankton:Planktothrix Anagnostidis & Komárek, 1988	HumanObservation	2015-03	Planktothrix Anagnostidis & Komárek, 1988	genus	urn:lsid:marinespecies.org:taxname:146551		Planktothrix	Phormidiaceae	Oscillatoriales	Cyanophyceae	Cyanobacteria	Bacteria	10.397137	124.006449	WGS84	50	PH	1600	1600	individual per liter	Brisneve Edullantes | Angelito Ortiz
LiloanMPA:S06:2015-03:phytoplankton	LiloanMPA:S06:2015-03:phytoplankton:Prorocentrum Ehrenberg, 1834	HumanObservation	2015-03	Prorocentrum Ehrenberg, 1834	genus	urn:lsid:marinespecies.org:taxname:109566		Prorocentrum	Prorocentraceae	Prorocentrales	Dinophyceae	Myzozoa	Chromista	10.397137	124.006449	WGS84	50	PH	2100	2100	individual per liter	Brisneve Edullantes | Angelito Ortiz
LiloanMPA:S06:2015-03:phytoplankton	LiloanMPA:S08:2015-03:phytoplankton:Protoceratium reticulatum (Claparède & Lachmann) Bütschli, 1885	HumanObservation	2015-03	Protoceratium reticulatum (Claparède & Lachmann) Bütschli, 1885	species	urn: lsid: marinespecies.org: taxname: 110321	reticulatum	Protoceratium	Gonyaulacaceae	Gonyaulacales	Dinophyceae	Myzozoa	Chromista	10.397137	124.006449	WGS84	50	PH	100	100	individual per liter	Brisneve Edullantes | Angelito Ortiz
LiloanMPA:S06:2015-03:phytoplankton	LiloanMPA:S06:2015-03:phytoplankton:Protoperidinium claudicans (Paulsen, 1907) Balech, 1974	HumanObservation	2015-03	Protoperidinium claudicans (Paulsen, 1907) Balech, 1974	species	urn:lsid:marinespecies.org:taxname:163862	claudicans	Protoperidinium	Protoperidiniaceae	Peridiniales	Dinophyceae	Myzozoa	Chromista	10.397137	124.006449	WGS84	50	PH	1100	1100	individual per liter	Brisneve Edullantes | Angelito Ortiz
LiloanMPA:S06:2015-03:phytoplankton	LiloanMPA:S06:2015-03:phytoplankton:Protoperidinium oblongum (Aurivillius) Parke & Dodge, 1976	HumanObservation	2015-03	Protoperidinium oblongum (Aurivillius) Parke & Dodge, 1976	species	urn:lsid:marinespecies.org:taxname:110238	oblongum	Protoperidinium	Protoperidiniaceae	Peridiniales	Dinophyceae	Myzozoa	Chromista	10.397137	124.006449	WGS84	50	PH	700	700	individual per liter	Brisneve Edullantes | Angelito Ortiz
LiloanMPA:S06:2015-03:phytoplankton	LiloanMPA:S06:2015-03:phytoplankton:Scrippsiella acuminata (Ehrenberg) Kretschmann, Elbrächter, Zinssmeister, S.Soehner, Kirsch, Kusber & Gottschling, 2015	HumanObservation	2015-03	Scrippsiella acuminata (Ehrenberg) Kretschmann, Elbrächter, Zinssmeister, S.Soehner, Kirsch, Kusber & Gottschling, 2015	species	urn:lsid:marinespecies.org:taxname:1321853	acuminata	Scrippsiella	Peridiniaceae	Peridiniales	Dinophyceae	Myzozoa	Chromista	10.397137	124.006449	WGS84	50	PH	100	100	individual per liter	Brisneve Edullantes | Angelito Ortiz
LiloanMPA:S07:2015-03:phytoplankton	LiloanMPA:S07:2015-03:phytoplankton:Actinoptychus C.G. Ehrenberg, 1843	HumanObservation	2015-03	Actinoptychus C.G. Ehrenberg, 1843	genus	urn:lsid:marinespecies.org:taxname:148947		Actinoptychus	Heliopeltaceae	Coscinodiscales	Bacillariophyceae	Ochrophyta	Chromista	10.392639	124.009444	WGS84	50	PH	200	200	individual per liter	Brisneve Edullantes | Angelito Ortiz
LiloanMPA:S07:2015-03:phytoplankton	LiloanMPA:S07:2015-03:phytoplankton:Alexandrium tamarense (Lebour) Balech, 1995	HumanObservation	2015-03	Alexandrium tamarense (Lebour) Balech, 1995	species	urn:lsid:marinespecies.org:taxname:109714	tamarense	Alexandrium	Ostreopsidaceae	Gonyaulacales	Dinophyceae	Myzozoa	Chromista	10.392639	124.009444	WGS84	50	PH	700	700	individual per liter	Brisneve Edullantes | Angelito Ortiz
LiloanMPA:S07:2015-03:phytoplankton	LiloanMPA:S07:2015-03:phytoplankton:Chaetoceros danicus Cleve, 1889	HumanObservation	2015-03	Chaetoceros danicus Cleve, 1889	species	urn: lsid: marinespecies.org: taxname: 149120	danicus	Chaetoceros	Chaetocerotaceae	Chaetocerotanae incertae sedis	Bacillariophyceae	Ochrophyta	Chromista	10.392639	124.009444	WGS84	50	PH	100	100	individual per liter	Brisneve Edullantes | Angelito Ortiz
LiloanMPA:S07:2015-03:phytoplankton	LiloanMPA:S07:2015-03:phytoplankton:Cocconeis C.G. Ehrenberg, 1837	HumanObservation	2015-03	Cocconeis C.G. Ehrenberg, 1837	genus	urn:lsid:marinespecies.org:taxname:148989		Cocconeis	Cocconeidaceae	Achnanthales	Bacillariophyceae	Ochrophyta	Chromista	10.392639	124.009444	WGS84	50	PH	1200	1200	individual per liter	Brisneve Edullantes | Angelito Ortiz
LiloanMPA:S07:2015-03:phytoplankton	LiloanMPA:S07:2015-03:phytoplankton:Coscinodiscus C.G. Ehrenberg, 1839	HumanObservation	2015-03	Coscinodiscus C.G. Ehrenberg, 1839	genus	urn:lsid:marinespecies.org:taxname:148917		Coscinodiscus	Coscinodiscaceae	Coscinodiscales	Bacillariophyceae	Ochrophyta	Chromista	10.392639	124.009444	WGS84	50	PH	2800	2800	individual per liter	Brisneve Edullantes | Angelito Ortiz
LiloanMPA:S07:2015-03:phytoplankton	LiloanMPA:S07:2015-03:phytoplankton:Cylindrotheca L. Rabenhorst, 1859	HumanObservation	2015-03	Cylindrotheca L. Rabenhorst, 1859	genus	urn:lsid:marinespecies.org:taxname:149003		Cylindrotheca	Bacillariaceae	Bacillariales	Bacillariophyceae	Ochrophyta	Chromista	10.392639	124.009444	WGS84	50	PH	200	200	individual per liter	Brisneve Edullantes | Angelito Ortiz
LiloanMPA:S07:2015-03:phytoplankton	LiloanMPA:S07:2015-03:phytoplankton:Diploneis (C. G. Ehrenberg) P.T. Cleve, 1894	HumanObservation	2015-03	Diploneis (C. G. Ehrenberg) P.T. Cleve, 1894	genus	urn:lsid:marinespecies.org:taxname:149018		Diploneis	Diploneidaceae	Naviculales	Bacillariophyceae	Ochrophyta	Chromista	10.392639	124.009444	WGS84	50	PH	300	300	individual per liter	Brisneve Edullantes | Angelito Ortiz
LiloanMPA:S07:2015-03:phytoplankton	LiloanMPA:S07:2015-03:phytoplankton:Diplopsalis lenticula Bergh, 1881	HumanObservation	2015-03	Diplopsalis lenticula Bergh, 1881	species	urn:lsid:marinespecies.org:taxname:110001	lenticula	Diplopsalis	Protoperidiniaceae	Peridiniales	Dinophyceae	Myzozoa	Chromista	10.392639	124.009444	WGS84	50	PH	200	200	individual per liter	Brisneve Edullantes | Angelito Ortiz
LiloanMPA:S07:2015-03:phytoplankton	LiloanMPA:S07:2015-03:phytoplankton:Gonyaulax Diesing, 1866	HumanObservation	2015-03	Gonyaulax Diesing, 1866	genus	urn:lsid:marinespecies.org:taxname:109519		Gonyaulax	Gonyaulacaceae	Gonyaulacales	Dinophyceae	Myzozoa	Chromista	10.392639	124.009444	WGS84	50	PH	1700	1700	individual per liter	Brisneve Edullantes | Angelito Ortiz
LiloanMPA:S07:2015-03:phytoplankton	LiloanMPA:S07:2015-03:phytoplankton:Gyrodinium Kofoid & Swezy, 1921	HumanObservation	2015-03	Gyrodinium Kofoid & Swezy, 1921	genus	urn:lsid:marinespecies.org:taxname:109476		Gyrodinium	Gymnodiniaceae	Gymnodiniales	Dinophyceae	Myzozoa	Chromista	10.392639	124.009444	WGS84	50	PH	100	100	individual per liter	Brisneve Edullantes | Angelito Ortiz
LiloanMPA:S07:2015-03:phytoplankton	LiloanMPA:S07:2015-03:phytoplankton:Katodinium Fott, 1957	HumanObservation	2015-03	Katodinium Fott, 1957	genus	urn:lsid:marinespecies.org:taxname:109477		Katodinium	Tovelliaceae	Tovelliales	Dinophyceae	Myzozoa	Chromista	10.392639	124.009444	WGS84	50	PH	100	100	individual per liter	Brisneve Edullantes | Angelito Ortiz
LiloanMPA:S07:2015-03:phytoplankton	LiloanMPA:S07:2015-03:phytoplankton:Octactis speculum (Ehrenberg) F.H.Chang, J.M.Grieve & J.E.Sutherland, 2017	HumanObservation	2015-03	Octactis speculum (Ehrenberg) F.H.Chang, J.M.Grieve & J.E.Sutherland, 2017	species	urn:lsid:marinespecies.org:taxname:1310442	speculum	Octactis	Dictyochaceae	Dictyochales	Dictyochophyceae	Ochrophyta	Chromista	10.392639	124.009444	WGS84	50	PH	200	200	individual per liter	Brisneve Edullantes | Angelito Ortiz
LiloanMPA:S07:2015-03:phytoplankton	LiloanMPA:S07:2015-03:phytoplankton:Peridinium Ehrenberg, 1830	HumanObservation	2015-03	Peridinium Ehrenberg, 1830	genus	urn:lsid:marinespecies.org:taxname:109549		Peridinium	Peridiniaceae	Peridiniales	Dinophyceae	Myzozoa	Chromista	10.392639	124.009444	WGS84	50	PH	1400	1400	individual per liter	Brisneve Edullantes | Angelito Ortiz
LiloanMPA:S07:2015-03:phytoplankton	LiloanMPA:S07:2015-03:phytoplankton:Planktothrix Anagnostidis & Komárek, 1988	HumanObservation	2015-03	Planktothrix Anagnostidis & Komárek, 1988	genus	urn:lsid:marinespecies.org:taxname:146551		Planktothrix	Phormidiaceae	Oscillatoriales	Cyanophyceae	Cyanobacteria	Bacteria	10.392639	124.009444	WGS84	50	PH	2600	2600	individual per liter	Brisneve Edullantes | Angelito Ortiz
LiloanMPA:S07:2015-03:phytoplankton	LiloanMPA:S07:2015-03:phytoplankton:Prorocentrum Ehrenberg, 1834	HumanObservation	2015-03	Prorocentrum Ehrenberg, 1834	genus	urn:lsid:marinespecies.org:taxname:109566		Prorocentrum	Prorocentraceae	Prorocentrales	Dinophyceae	Myzozoa	Chromista	10.392639	124.009444	WGS84	50	PH	2400	2400	individual per liter	Brisneve Edullantes | Angelito Ortiz
LiloanMPA:S07:2015-03:phytoplankton	LiloanMPA:S07:2015-03:phytoplankton:Protoperidinium steidingerae Balech, 1979	HumanObservation	2015-03	Protoperidinium steidingerae Balech, 1979	species	urn:lsid:marinespecies.org:taxname:232899	steidingerae	Protoperidinium	Protoperidiniaceae	Peridiniales	Dinophyceae	Myzozoa	Chromista	10.392639	124.009444	WGS84	50	PH	100	100	individual per liter	Brisneve Edullantes | Angelito Ortiz
LiloanMPA:S07:2015-03:phytoplankton	LiloanMPA:S07:2015-03:phytoplankton:Rhizosolenia T. Brightwell, 1858	HumanObservation	2015-03	Rhizosolenia T. Brightwell, 1858	genus	urn:lsid:marinespecies.org:taxname:149069		Rhizosolenia	Rhizosoleniaceae	Rhizosoleniales	Bacillariophyceae	Ochrophyta	Chromista	10.392639	124.009444	WGS84	50	PH	200	200	individual per liter	Brisneve Edullantes | Angelito Ortiz
LiloanMPA:S07:2015-03:phytoplankton	LiloanMPA:S07:2015-03:phytoplankton:Scrippsiella acuminata (Ehrenberg) Kretschmann, Elbrächter, Zinssmeister, S.Soehner, Kirsch, Kusber & Gottschling, 2015	HumanObservation	2015-03	Scrippsiella acuminata (Ehrenberg) Kretschmann, Elbrächter, Zinssmeister, S.Soehner, Kirsch, Kusber & Gottschling, 2015	species	urn:lsid:marinespecies.org:taxname:1321853	acuminata	Scrippsiella	Peridiniaceae	Peridiniales	Dinophyceae	Myzozoa	Chromista	10.392639	124.009444	WGS84	50	PH	100	100	individual per liter	Brisneve Edullantes | Angelito Ortiz
LiloanMPA:S07:2015-03:zooplankton	LiloanMPA:S07:2015-03:zooplankton:Bivalvia	HumanObservation	2015-03	Bivalvia	class	urn:lsid:marinespecies.org:taxname:105					Bivalvia	Mollusca	Animalia	10.392639	124.009444	WGS84	50	PH	15	15	individual per liter	Brisneve Edullantes | Lorraine Louise Vicentuan
LiloanMPA:S07:2015-03:zooplankton	LiloanMPA:S07:2015-03:zooplankton:Canthocalanus Scott A., 1909	HumanObservation	2015-03	Canthocalanus Scott A., 1909	genus	urn:lsid:marinespecies.org:taxname:204079		Canthocalanus	Calanidae	Calanoida	Hexanauplia	Arthropoda	Animalia	10.392639	124.009444	WGS84	50	PH	30	30	individual per liter	Brisneve Edullantes | Lorraine Louise Vicentuan
LiloanMPA:S07:2015-03:zooplankton	LiloanMPA:S07:2015-03:zooplankton:Clausocalanus Giesbrecht, 1888	HumanObservation	2015-03	Clausocalanus Giesbrecht, 1888	genus	urn:lsid:marinespecies.org:taxname:104161		Clausocalanus	Clausocalanidae	Calanoida	Hexanauplia	Arthropoda	Animalia	10.392639	124.009444	WGS84	50	PH	30	30	individual per liter	Brisneve Edullantes | Lorraine Louise Vicentuan
LiloanMPA:S07:2015-03:zooplankton	LiloanMPA:S07:2015-03:zooplankton:Copepoda	HumanObservation	2015-03	Copepoda	class	urn:lsid:marinespecies.org:taxname:1080					Hexanauplia	Arthropoda	Animalia	10.392639	124.009444	WGS84	50	PH	45	45	individual per liter	Brisneve Edullantes | Lorraine Louise Vicentuan
LiloanMPA:S07:2015-03:zooplankton	LiloanMPA:S07:2015-03:zooplankton:Crustacea	HumanObservation	2015-03	Crustacea	subphylum	urn:lsid:marinespecies.org:taxname:1066						Arthropoda	Animalia	10.392639	124.009444	WGS84	50	PH	5	5	individual per liter	Brisneve Edullantes | Lorraine Louise Vicentuan
LiloanMPA:S07:2015-03:zooplankton	LiloanMPA:S07:2015-03:zooplankton:Delibus Andronov in Vives & Shmeleva, 2007	HumanObservation	2015-03	Delibus Andronov in Vives & Shmeleva, 2007	genus	urn:lsid:marinespecies.org:taxname:363904		Delibus	Paracalanidae	Calanoida	Hexanauplia	Arthropoda	Animalia	10.392639	124.009444	WGS84	50	PH	5	5	individual per liter	Brisneve Edullantes | Lorraine Louise Vicentuan
LiloanMPA:S07:2015-03:zooplankton	LiloanMPA:S07:2015-03:zooplankton:Euterpina Norman, 1903	HumanObservation	2015-03	Euterpina Norman, 1903	genus	urn:lsid:marinespecies.org:taxname:115348		Euterpina	Tachidiidae	Harpacticoida	Hexanauplia	Arthropoda	Animalia	10.392639	124.009444	WGS84	50	PH	5	5	individual per liter	Brisneve Edullantes | Lorraine Louise Vicentuan
LiloanMPA:S07:2015-03:zooplankton	LiloanMPA:S07:2015-03:zooplankton:Oikopleura Mertens, 1830	HumanObservation	2015-03	Oikopleura Mertens, 1830	genus	urn:lsid:marinespecies.org:taxname:103367		Oikopleura	Oikopleuridae	Copelata	Appendicularia	Chordata	Animalia	10.392639	124.009444	WGS84	50	PH	5	5	individual per liter	Brisneve Edullantes | Lorraine Louise Vicentuan
LiloanMPA:S07:2015-03:zooplankton	LiloanMPA:S07:2015-03:zooplankton:Oithona Baird, 1843	HumanObservation	2015-03	Oithona Baird, 1843	genus	urn:lsid:marinespecies.org:taxname:106485		Oithona	Oithonidae	Cyclopoida	Hexanauplia	Arthropoda	Animalia	10.392639	124.009444	WGS84	50	PH	30	30	individual per liter	Brisneve Edullantes | Lorraine Louise Vicentuan
LiloanMPA:S07:2015-03:zooplankton	LiloanMPA:S07:2015-03:zooplankton:Oncaea Philippi, 1843	HumanObservation	2015-03	Oncaea Philippi, 1843	genus	urn:lsid:marinespecies.org:taxname:128690		Oncaea	Oncaeidae	Cyclopoida	Hexanauplia	Arthropoda	Animalia	10.392639	124.009444	WGS84	50	PH	15	15	individual per liter	Brisneve Edullantes | Lorraine Louise Vicentuan
LiloanMPA:S07:2015-03:zooplankton	LiloanMPA:S07:2015-03:zooplankton:Onychocorycaeus Dahl M., 1912	HumanObservation	2015-03	Onychocorycaeus Dahl M., 1912	genus	urn:lsid:marinespecies.org:taxname:128638		Onychocorycaeus	Corycaeidae	Cyclopoida	Hexanauplia	Arthropoda	Animalia	10.392639	124.009444	WGS84	50	PH	15	15	individual per liter	Brisneve Edullantes | Lorraine Louise Vicentuan
LiloanMPA:S07:2015-03:zooplankton	LiloanMPA:S07:2015-03:zooplankton:Paracalanus Boeck, 1865	HumanObservation	2015-03	Paracalanus Boeck, 1865	genus	urn:lsid:marinespecies.org:taxname:104196		Paracalanus	Paracalanidae	Calanoida	Hexanauplia	Arthropoda	Animalia	10.392639	124.009444	WGS84	50	PH	75	75	individual per liter	Brisneve Edullantes | Lorraine Louise Vicentuan
LiloanMPA:S07:2015-03:zooplankton	LiloanMPA:S07:2015-03:zooplankton:Parvocalanus Andronov, 1970	HumanObservation	2015-03	Parvocalanus Andronov, 1970	genus	urn:lsid:marinespecies.org:taxname:347746		Parvocalanus	Paracalanidae	Calanoida	Hexanauplia	Arthropoda	Animalia	10.392639	124.009444	WGS84	50	PH	60	60	individual per liter	Brisneve Edullantes | Lorraine Louise Vicentuan
LiloanMPA:S07:2015-03:zooplankton	LiloanMPA:S07:2015-03:zooplankton:Polychaeta	HumanObservation	2015-03	Polychaeta	class	urn:lsid:marinespecies.org:taxname:883					Polychaeta	Annelida	Animalia	10.392639	124.009444	WGS84	50	PH	10	10	individual per liter	Brisneve Edullantes | Lorraine Louise Vicentuan
LiloanMPA:S07:2015-03:zooplankton	LiloanMPA:S07:2015-03:zooplankton:Stenosemella Jörgensen	HumanObservation	2015-03	Stenosemella Jörgensen	genus	urn:lsid:marinespecies.org:taxname:178825		Stenosemella	Codonellopsidae	Choreotrichida	Oligotrichea	Ciliophora	Chromista	10.392639	124.009444	WGS84	50	PH	25	25	individual per liter	Brisneve Edullantes | Lorraine Louise Vicentuan
LiloanMPA:S08:2015-03:phytoplankton	LiloanMPA:S08:2015-03:phytoplankton:Actinocyclus C.G. Ehrenberg, 1837	HumanObservation	2015-03	Actinocyclus C.G. Ehrenberg, 1837	genus	urn:lsid:marinespecies.org:taxname:148944		Actinocyclus	Hemidiscaceae	Coscinodiscales	Bacillariophyceae	Ochrophyta	Chromista	10.394917	124.010417	WGS84	50	PH	100	100	individual per liter	Brisneve Edullantes | Angelito Ortiz
LiloanMPA:S08:2015-03:phytoplankton	LiloanMPA:S08:2015-03:phytoplankton:Alexandrium catenella (Whedon & Kofoid) Balech, 1985	HumanObservation	2015-03	Alexandrium catenella (Whedon & Kofoid) Balech, 1985	species	urn:lsid:marinespecies.org:taxname:231873	catenella	Alexandrium	Ostreopsidaceae	Gonyaulacales	Dinophyceae	Myzozoa	Chromista	10.394917	124.010417	WGS84	50	PH	200	200	individual per liter	Brisneve Edullantes | Angelito Ortiz
LiloanMPA:S08:2015-03:phytoplankton	LiloanMPA:S08:2015-03:phytoplankton:Alexandrium tamarense (Lebour) Balech, 1995	HumanObservation	2015-03	Alexandrium tamarense (Lebour) Balech, 1995	species	urn:lsid:marinespecies.org:taxname:109714	tamarense	Alexandrium	Ostreopsidaceae	Gonyaulacales	Dinophyceae	Myzozoa	Chromista	10.394917	124.010417	WGS84	50	PH	400	400	individual per liter	Brisneve Edullantes | Angelito Ortiz
LiloanMPA:S08:2015-03:phytoplankton	LiloanMPA:S08:2015-03:phytoplankton:Chaetoceros danicus Cleve, 1889	HumanObservation	2015-03	Chaetoceros danicus Cleve, 1889	species	urn: lsid: marinespecies.org: taxname: 149120	danicus	Chaetoceros	Chaetocerotaceae	Chaetocerotanae incertae sedis	Bacillariophyceae	Ochrophyta	Chromista	10.394917	124.010417	WGS84	50	PH	100	100	individual per liter	Brisneve Edullantes | Angelito Ortiz
LiloanMPA:S08:2015-03:phytoplankton	LiloanMPA:S08:2015-03:phytoplankton:Cocconeis C.G. Ehrenberg, 1837	HumanObservation	2015-03	Cocconeis C.G. Ehrenberg, 1837	genus	urn:lsid:marinespecies.org:taxname:148989		Cocconeis	Cocconeidaceae	Achnanthales	Bacillariophyceae	Ochrophyta	Chromista	10.394917	124.010417	WGS84	50	PH	1200	1200	individual per liter	Brisneve Edullantes | Angelito Ortiz
LiloanMPA:S08:2015-03:phytoplankton	LiloanMPA:S08:2015-03:phytoplankton:Coscinodiscus C.G. Ehrenberg, 1839	HumanObservation	2015-03	Coscinodiscus C.G. Ehrenberg, 1839	genus	urn:lsid:marinespecies.org:taxname:148917		Coscinodiscus	Coscinodiscaceae	Coscinodiscales	Bacillariophyceae	Ochrophyta	Chromista	10.394917	124.010417	WGS84	50	PH	1500	1500	individual per liter	Brisneve Edullantes | Angelito Ortiz
LiloanMPA:S08:2015-03:phytoplankton	LiloanMPA:S08:2015-03:phytoplankton:Cylindrotheca L. Rabenhorst, 1859	HumanObservation	2015-03	Cylindrotheca L. Rabenhorst, 1859	genus	urn:lsid:marinespecies.org:taxname:149003		Cylindrotheca	Bacillariaceae	Bacillariales	Bacillariophyceae	Ochrophyta	Chromista	10.394917	124.010417	WGS84	50	PH	300	300	individual per liter	Brisneve Edullantes | Angelito Ortiz
LiloanMPA:S08:2015-03:phytoplankton	LiloanMPA:S08:2015-03:phytoplankton:Gonyaulax Diesing, 1866	HumanObservation	2015-03	Gonyaulax Diesing, 1866	genus	urn:lsid:marinespecies.org:taxname:109519		Gonyaulax	Gonyaulacaceae	Gonyaulacales	Dinophyceae	Myzozoa	Chromista	10.394917	124.010417	WGS84	50	PH	2100	2100	individual per liter	Brisneve Edullantes | Angelito Ortiz
LiloanMPA:S08:2015-03:phytoplankton	LiloanMPA:S08:2015-03:phytoplankton:Guinardia striata (Stolterfoth) Hasle, 1996	HumanObservation	2015-03	Guinardia striata (Stolterfoth) Hasle, 1996	species	urn:lsid:marinespecies.org:taxname:149113	striata	Guinardia	Rhizosoleniaceae	Rhizosoleniales	Bacillariophyceae	Ochrophyta	Chromista	10.394917	124.010417	WGS84	50	PH	100	100	individual per liter	Brisneve Edullantes | Angelito Ortiz
LiloanMPA:S08:2015-03:phytoplankton	LiloanMPA:S08:2015-03:phytoplankton:Karlodinium J.Larsen, 2000	HumanObservation	2015-03	Karlodinium J.Larsen, 2000	genus	urn:lsid:marinespecies.org:taxname:231789		Karlodinium	Kareniaceae	Gymnodiniales	Dinophyceae	Myzozoa	Chromista	10.394917	124.010417	WGS84	50	PH	200	200	individual per liter	Brisneve Edullantes | Angelito Ortiz
LiloanMPA:S08:2015-03:phytoplankton	LiloanMPA:S08:2015-03:phytoplankton:Katodinium Fott, 1957	HumanObservation	2015-03	Katodinium Fott, 1957	genus	urn:lsid:marinespecies.org:taxname:109477		Katodinium	Tovelliaceae	Tovelliales	Dinophyceae	Myzozoa	Chromista	10.394917	124.010417	WGS84	50	PH	100	100	individual per liter	Brisneve Edullantes | Angelito Ortiz
LiloanMPA:S08:2015-03:phytoplankton	LiloanMPA:S08:2015-03:phytoplankton:Octactis speculum (Ehrenberg) F.H.Chang, J.M.Grieve & J.E.Sutherland, 2017	HumanObservation	2015-03	Octactis speculum (Ehrenberg) F.H.Chang, J.M.Grieve & J.E.Sutherland, 2017	species	urn:lsid:marinespecies.org:taxname:1310442	speculum	Octactis	Dictyochaceae	Dictyochales	Dictyochophyceae	Ochrophyta	Chromista	10.394917	124.010417	WGS84	50	PH	200	200	individual per liter	Brisneve Edullantes | Angelito Ortiz
LiloanMPA:S08:2015-03:phytoplankton	LiloanMPA:S08:2015-03:phytoplankton:Peridinium Ehrenberg, 1830	HumanObservation	2015-03	Peridinium Ehrenberg, 1830	genus	urn:lsid:marinespecies.org:taxname:109549		Peridinium	Peridiniaceae	Peridiniales	Dinophyceae	Myzozoa	Chromista	10.394917	124.010417	WGS84	50	PH	1000	1000	individual per liter	Brisneve Edullantes | Angelito Ortiz
LiloanMPA:S08:2015-03:phytoplankton	LiloanMPA:S08:2015-03:phytoplankton:Planktothrix Anagnostidis & Komárek, 1988	HumanObservation	2015-03	Planktothrix Anagnostidis & Komárek, 1988	genus	urn:lsid:marinespecies.org:taxname:146551		Planktothrix	Phormidiaceae	Oscillatoriales	Cyanophyceae	Cyanobacteria	Bacteria	10.394917	124.010417	WGS84	50	PH	6300	6300	individual per liter	Brisneve Edullantes | Angelito Ortiz
LiloanMPA:S08:2015-03:phytoplankton	LiloanMPA:S08:2015-03:phytoplankton:Polykrikos Bütschli, 1873	HumanObservation	2015-03	Polykrikos Bütschli, 1873	genus	urn:lsid:marinespecies.org:taxname:109485		Polykrikos	Polykrikaceae	Gymnodiniales	Dinophyceae	Myzozoa	Chromista	10.394917	124.010417	WGS84	50	PH	100	100	individual per liter	Brisneve Edullantes | Angelito Ortiz
LiloanMPA:S08:2015-03:phytoplankton	LiloanMPA:S08:2015-03:phytoplankton:Prorocentrum Ehrenberg, 1834	HumanObservation	2015-03	Prorocentrum Ehrenberg, 1834	genus	urn:lsid:marinespecies.org:taxname:109566		Prorocentrum	Prorocentraceae	Prorocentrales	Dinophyceae	Myzozoa	Chromista	10.394917	124.010417	WGS84	50	PH	1100	1100	individual per liter	Brisneve Edullantes | Angelito Ortiz
LiloanMPA:S08:2015-03:phytoplankton	LiloanMPA:S08:2015-03:phytoplankton:Protoceratium reticulatum (Claparède & Lachmann) Bütschli, 1885	HumanObservation	2015-03	Protoceratium reticulatum (Claparède & Lachmann) Bütschli, 1885	species	urn: lsid: marinespecies.org: taxname: 110321	reticulatum	Protoceratium	Gonyaulacaceae	Gonyaulacales	Dinophyceae	Myzozoa	Chromista	10.394917	124.010417	WGS84	50	PH	100	100	individual per liter	Brisneve Edullantes | Angelito Ortiz
LiloanMPA:S08:2015-03:phytoplankton	LiloanMPA:S08:2015-03:phytoplankton:Protoperidinium claudicans (Paulsen, 1907) Balech, 1974	HumanObservation	2015-03	Protoperidinium claudicans (Paulsen, 1907) Balech, 1974	species	urn:lsid:marinespecies.org:taxname:163862	claudicans	Protoperidinium	Protoperidiniaceae	Peridiniales	Dinophyceae	Myzozoa	Chromista	10.394917	124.010417	WGS84	50	PH	1100	1100	individual per liter	Brisneve Edullantes | Angelito Ortiz
LiloanMPA:S08:2015-03:phytoplankton	LiloanMPA:S08:2015-03:phytoplankton:Protoperidinium oblongum (Aurivillius) Parke & Dodge, 1976	HumanObservation	2015-03	Protoperidinium oblongum (Aurivillius) Parke & Dodge, 1976	species	urn:lsid:marinespecies.org:taxname:110238	oblongum	Protoperidinium	Protoperidiniaceae	Peridiniales	Dinophyceae	Myzozoa	Chromista	10.394917	124.010417	WGS84	50	PH	1700	1700	individual per liter	Brisneve Edullantes | Angelito Ortiz
LiloanMPA:S08:2015-03:zooplankton	LiloanMPA:S08:2015-03:zooplankton:Acrocalanus Giesbrecht, 1888	HumanObservation	2015-03	Acrocalanus Giesbrecht, 1888	genus	urn:lsid:marinespecies.org:taxname:104192		Acrocalanus	Paracalanidae	Calanoida	Hexanauplia	Arthropoda	Animalia	10.394917	124.010417	WGS84	50	PH	5	5	individual per liter	Brisneve Edullantes | Lorraine Louise Vicentuan
LiloanMPA:S08:2015-03:zooplankton	LiloanMPA:S08:2015-03:zooplankton:Calocalanus Giesbrecht, 1888	HumanObservation	2015-03	Calocalanus Giesbrecht, 1888	genus	urn:lsid:marinespecies.org:taxname:104193		Calocalanus	Paracalanidae	Calanoida	Hexanauplia	Arthropoda	Animalia	10.394917	124.010417	WGS84	50	PH	15	15	individual per liter	Brisneve Edullantes | Lorraine Louise Vicentuan
LiloanMPA:S08:2015-03:zooplankton	LiloanMPA:S08:2015-03:zooplankton:Canthocalanus Scott A., 1909	HumanObservation	2015-03	Canthocalanus Scott A., 1909	genus	urn:lsid:marinespecies.org:taxname:204079		Canthocalanus	Calanidae	Calanoida	Hexanauplia	Arthropoda	Animalia	10.394917	124.010417	WGS84	50	PH	5	5	individual per liter	Brisneve Edullantes | Lorraine Louise Vicentuan
LiloanMPA:S08:2015-03:zooplankton	LiloanMPA:S08:2015-03:zooplankton:Clausocalanus Giesbrecht, 1888	HumanObservation	2015-03	Clausocalanus Giesbrecht, 1888	genus	urn:lsid:marinespecies.org:taxname:104161		Clausocalanus	Clausocalanidae	Calanoida	Hexanauplia	Arthropoda	Animalia	10.394917	124.010417	WGS84	50	PH	5	5	individual per liter	Brisneve Edullantes | Lorraine Louise Vicentuan
LiloanMPA:S08:2015-03:zooplankton	LiloanMPA:S08:2015-03:zooplankton:Copepoda	HumanObservation	2015-03	Copepoda	class	urn:lsid:marinespecies.org:taxname:1080					Hexanauplia	Arthropoda	Animalia	10.394917	124.010417	WGS84	50	PH	25	25	individual per liter	Brisneve Edullantes | Lorraine Louise Vicentuan
LiloanMPA:S08:2015-03:zooplankton	LiloanMPA:S08:2015-03:zooplankton:Cosmocalanus Bradford & Jillett, 1974	HumanObservation	2015-03	Cosmocalanus Bradford & Jillett, 1974	genus	urn:lsid:marinespecies.org:taxname:346315		Cosmocalanus	Calanidae	Calanoida	Hexanauplia	Arthropoda	Animalia	10.394917	124.010417	WGS84	50	PH	5	5	individual per liter	Brisneve Edullantes | Lorraine Louise Vicentuan
LiloanMPA:S08:2015-03:zooplankton	LiloanMPA:S08:2015-03:zooplankton:Ditrichocorycaeus Dahl M., 1912	HumanObservation	2015-03	Ditrichocorycaeus Dahl M., 1912	genus	urn:lsid:marinespecies.org:taxname:128635		Ditrichocorycaeus	Corycaeidae	Cyclopoida	Hexanauplia	Arthropoda	Animalia	10.394917	124.010417	WGS84	50	PH	5	5	individual per liter	Brisneve Edullantes | Lorraine Louise Vicentuan
LiloanMPA:S08:2015-03:zooplankton	LiloanMPA:S08:2015-03:zooplankton:Farranula Wilson C.B., 1932	HumanObservation	2015-03	Farranula Wilson C.B., 1932	genus	urn:lsid:marinespecies.org:taxname:128636		Farranula	Corycaeidae	Cyclopoida	Hexanauplia	Arthropoda	Animalia	10.394917	124.010417	WGS84	50	PH	5	5	individual per liter	Brisneve Edullantes | Lorraine Louise Vicentuan
LiloanMPA:S08:2015-03:zooplankton	LiloanMPA:S08:2015-03:zooplankton:Oikopleura Mertens, 1830	HumanObservation	2015-03	Oikopleura Mertens, 1830	genus	urn:lsid:marinespecies.org:taxname:103367		Oikopleura	Oikopleuridae	Copelata	Appendicularia	Chordata	Animalia	10.394917	124.010417	WGS84	50	PH	35	35	individual per liter	Brisneve Edullantes | Lorraine Louise Vicentuan
LiloanMPA:S08:2015-03:zooplankton	LiloanMPA:S08:2015-03:zooplankton:Oncaea Philippi, 1843	HumanObservation	2015-03	Oncaea Philippi, 1843	genus	urn:lsid:marinespecies.org:taxname:128690		Oncaea	Oncaeidae	Cyclopoida	Hexanauplia	Arthropoda	Animalia	10.394917	124.010417	WGS84	50	PH	20	20	individual per liter	Brisneve Edullantes | Lorraine Louise Vicentuan
LiloanMPA:S08:2015-03:zooplankton	LiloanMPA:S08:2015-03:zooplankton:Paracalanus Boeck, 1865	HumanObservation	2015-03	Paracalanus Boeck, 1865	genus	urn:lsid:marinespecies.org:taxname:104196		Paracalanus	Paracalanidae	Calanoida	Hexanauplia	Arthropoda	Animalia	10.394917	124.010417	WGS84	50	PH	5	5	individual per liter	Brisneve Edullantes | Lorraine Louise Vicentuan
LiloanMPA:S08:2015-03:zooplankton	LiloanMPA:S08:2015-03:zooplankton:Polychaeta	HumanObservation	2015-03	Polychaeta	class	urn:lsid:marinespecies.org:taxname:883					Polychaeta	Annelida	Animalia	10.394917	124.010417	WGS84	50	PH	5	5	individual per liter	Brisneve Edullantes | Lorraine Louise Vicentuan
LiloanMPA:S08:2015-03:zooplankton	LiloanMPA:S08:2015-03:zooplankton:Stenosemella Jörgensen	HumanObservation	2015-03	Stenosemella Jörgensen	genus	urn:lsid:marinespecies.org:taxname:178825		Stenosemella	Codonellopsidae	Choreotrichida	Oligotrichea	Ciliophora	Chromista	10.394917	124.010417	WGS84	50	PH	50	50	individual per liter	Brisneve Edullantes | Lorraine Louise Vicentuan
LiloanMPA:S09:2015-03:phytoplankton	LiloanMPA:S09:2015-03:phytoplankton:Actinocyclus C.G. Ehrenberg, 1837	HumanObservation	2015-03	Actinocyclus C.G. Ehrenberg, 1837	genus	urn:lsid:marinespecies.org:taxname:148944		Actinocyclus	Hemidiscaceae	Coscinodiscales	Bacillariophyceae	Ochrophyta	Chromista	10.395444	124.009194	WGS84	50	PH	200	200	individual per liter	Brisneve Edullantes | Angelito Ortiz
LiloanMPA:S09:2015-03:phytoplankton	LiloanMPA:S09:2015-03:phytoplankton:Alexandrium tamarense (Lebour) Balech, 1995	HumanObservation	2015-03	Alexandrium tamarense (Lebour) Balech, 1995	species	urn:lsid:marinespecies.org:taxname:109714	tamarense	Alexandrium	Ostreopsidaceae	Gonyaulacales	Dinophyceae	Myzozoa	Chromista	10.395444	124.009194	WGS84	50	PH	100	100	individual per liter	Brisneve Edullantes | Angelito Ortiz
LiloanMPA:S09:2015-03:phytoplankton	LiloanMPA:S09:2015-03:phytoplankton:Anabaena Bory de Saint-Vincent ex Bornet & Flahault, 1886	HumanObservation	2015-03	Anabaena Bory de Saint-Vincent ex Bornet & Flahault, 1886	genus	urn:lsid:marinespecies.org:taxname:146585		Anabaena	Nostocaceae	Nostocales	Cyanophyceae	Cyanobacteria	Bacteria	10.395444	124.009194	WGS84	50	PH	100	100	individual per liter	Brisneve Edullantes | Angelito Ortiz
LiloanMPA:S09:2015-03:phytoplankton	LiloanMPA:S09:2015-03:phytoplankton:Chaetoceros danicus Cleve, 1889	HumanObservation	2015-03	Chaetoceros danicus Cleve, 1889	species	urn: lsid: marinespecies.org: taxname: 149120	danicus	Chaetoceros	Chaetocerotaceae	Chaetocerotanae incertae sedis	Bacillariophyceae	Ochrophyta	Chromista	10.395444	124.009194	WGS84	50	PH	200	200	individual per liter	Brisneve Edullantes | Angelito Ortiz
LiloanMPA:S09:2015-03:phytoplankton	LiloanMPA:S09:2015-03:phytoplankton:Cocconeis C.G. Ehrenberg, 1837	HumanObservation	2015-03	Cocconeis C.G. Ehrenberg, 1837	genus	urn:lsid:marinespecies.org:taxname:148989		Cocconeis	Cocconeidaceae	Achnanthales	Bacillariophyceae	Ochrophyta	Chromista	10.395444	124.009194	WGS84	50	PH	700	700	individual per liter	Brisneve Edullantes | Angelito Ortiz
LiloanMPA:S09:2015-03:phytoplankton	LiloanMPA:S09:2015-03:phytoplankton:Coscinodiscus C.G. Ehrenberg, 1839	HumanObservation	2015-03	Coscinodiscus C.G. Ehrenberg, 1839	genus	urn:lsid:marinespecies.org:taxname:148917		Coscinodiscus	Coscinodiscaceae	Coscinodiscales	Bacillariophyceae	Ochrophyta	Chromista	10.395444	124.009194	WGS84	50	PH	1000	1000	individual per liter	Brisneve Edullantes | Angelito Ortiz
LiloanMPA:S09:2015-03:phytoplankton	LiloanMPA:S09:2015-03:phytoplankton:Cylindrotheca L. Rabenhorst, 1859	HumanObservation	2015-03	Cylindrotheca L. Rabenhorst, 1859	genus	urn:lsid:marinespecies.org:taxname:149003		Cylindrotheca	Bacillariaceae	Bacillariales	Bacillariophyceae	Ochrophyta	Chromista	10.395444	124.009194	WGS84	50	PH	300	300	individual per liter	Brisneve Edullantes | Angelito Ortiz
LiloanMPA:S09:2015-03:phytoplankton	LiloanMPA:S09:2015-03:phytoplankton:Diploneis (C. G. Ehrenberg) P.T. Cleve, 1894	HumanObservation	2015-03	Diploneis (C. G. Ehrenberg) P.T. Cleve, 1894	genus	urn:lsid:marinespecies.org:taxname:149018		Diploneis	Diploneidaceae	Naviculales	Bacillariophyceae	Ochrophyta	Chromista	10.395444	124.009194	WGS84	50	PH	100	100	individual per liter	Brisneve Edullantes | Angelito Ortiz
LiloanMPA:S09:2015-03:phytoplankton	LiloanMPA:S09:2015-03:phytoplankton:Diplopsalis lenticula Bergh, 1881	HumanObservation	2015-03	Diplopsalis lenticula Bergh, 1881	species	urn:lsid:marinespecies.org:taxname:110001	lenticula	Diplopsalis	Protoperidiniaceae	Peridiniales	Dinophyceae	Myzozoa	Chromista	10.395444	124.009194	WGS84	50	PH	100	100	individual per liter	Brisneve Edullantes | Angelito Ortiz
LiloanMPA:S09:2015-03:phytoplankton	LiloanMPA:S09:2015-03:phytoplankton:Gonyaulax Diesing, 1866	HumanObservation	2015-03	Gonyaulax Diesing, 1866	genus	urn:lsid:marinespecies.org:taxname:109519		Gonyaulax	Gonyaulacaceae	Gonyaulacales	Dinophyceae	Myzozoa	Chromista	10.395444	124.009194	WGS84	50	PH	1600	1600	individual per liter	Brisneve Edullantes | Angelito Ortiz
LiloanMPA:S09:2015-03:phytoplankton	LiloanMPA:S09:2015-03:phytoplankton:Guinardia striata (Stolterfoth) Hasle, 1996	HumanObservation	2015-03	Guinardia striata (Stolterfoth) Hasle, 1996	species	urn:lsid:marinespecies.org:taxname:149113	striata	Guinardia	Rhizosoleniaceae	Rhizosoleniales	Bacillariophyceae	Ochrophyta	Chromista	10.395444	124.009194	WGS84	50	PH	100	100	individual per liter	Brisneve Edullantes | Angelito Ortiz
LiloanMPA:S09:2015-03:phytoplankton	LiloanMPA:S09:2015-03:phytoplankton:Katodinium Fott, 1957	HumanObservation	2015-03	Katodinium Fott, 1957	genus	urn:lsid:marinespecies.org:taxname:109477		Katodinium	Tovelliaceae	Tovelliales	Dinophyceae	Myzozoa	Chromista	10.395444	124.009194	WGS84	50	PH	100	100	individual per liter	Brisneve Edullantes | Angelito Ortiz
LiloanMPA:S09:2015-03:phytoplankton	LiloanMPA:S09:2015-03:phytoplankton:Peridinium Ehrenberg, 1830	HumanObservation	2015-03	Peridinium Ehrenberg, 1830	genus	urn:lsid:marinespecies.org:taxname:109549		Peridinium	Peridiniaceae	Peridiniales	Dinophyceae	Myzozoa	Chromista	10.395444	124.009194	WGS84	50	PH	1000	1000	individual per liter	Brisneve Edullantes | Angelito Ortiz
LiloanMPA:S09:2015-03:phytoplankton	LiloanMPA:S09:2015-03:phytoplankton:Planktothrix Anagnostidis & Komárek, 1988	HumanObservation	2015-03	Planktothrix Anagnostidis & Komárek, 1988	genus	urn:lsid:marinespecies.org:taxname:146551		Planktothrix	Phormidiaceae	Oscillatoriales	Cyanophyceae	Cyanobacteria	Bacteria	10.395444	124.009194	WGS84	50	PH	2700	2700	individual per liter	Brisneve Edullantes | Angelito Ortiz
LiloanMPA:S09:2015-03:phytoplankton	LiloanMPA:S09:2015-03:phytoplankton:Prorocentrum Ehrenberg, 1834	HumanObservation	2015-03	Prorocentrum Ehrenberg, 1834	genus	urn:lsid:marinespecies.org:taxname:109566		Prorocentrum	Prorocentraceae	Prorocentrales	Dinophyceae	Myzozoa	Chromista	10.395444	124.009194	WGS84	50	PH	1000	1000	individual per liter	Brisneve Edullantes | Angelito Ortiz
LiloanMPA:S09:2015-03:phytoplankton	LiloanMPA:S09:2015-03:phytoplankton:Protoperidinium claudicans (Paulsen, 1907) Balech, 1974	HumanObservation	2015-03	Protoperidinium claudicans (Paulsen, 1907) Balech, 1974	species	urn:lsid:marinespecies.org:taxname:163862	claudicans	Protoperidinium	Protoperidiniaceae	Peridiniales	Dinophyceae	Myzozoa	Chromista	10.395444	124.009194	WGS84	50	PH	1000	1000	individual per liter	Brisneve Edullantes | Angelito Ortiz
LiloanMPA:S09:2015-03:phytoplankton	LiloanMPA:S09:2015-03:phytoplankton:Protoperidinium oblongum (Aurivillius) Parke & Dodge, 1976	HumanObservation	2015-03	Protoperidinium oblongum (Aurivillius) Parke & Dodge, 1976	species	urn:lsid:marinespecies.org:taxname:110238	oblongum	Protoperidinium	Protoperidiniaceae	Peridiniales	Dinophyceae	Myzozoa	Chromista	10.395444	124.009194	WGS84	50	PH	1300	1300	individual per liter	Brisneve Edullantes | Angelito Ortiz
LiloanMPA:S09:2015-03:phytoplankton	LiloanMPA:S09:2015-03:phytoplankton:Pseudonitzschia Yamaguti, 1965	HumanObservation	2015-03	Pseudo-nitzschia H. Peragallo in H. Peragallo & M. Peragallo, 1900	genus	urn:lsid:marinespecies.org:taxname:149151		Pseudo-nitzschia	Bacillariaceae	Bacillariales	Bacillariophyceae	Ochrophyta	Chromista	10.395444	124.009194	WGS84	50	PH	100	100	individual per liter	Brisneve Edullantes | Angelito Ortiz
LiloanMPA:S09:2015-03:zooplankton	LiloanMPA:S09:2015-03:zooplankton:Arthropoda	HumanObservation	2015-03	Arthropoda	phylum	urn:lsid:marinespecies.org:taxname:1065						Arthropoda	Animalia	10.395444	124.009194	WGS84	50	PH	5	5	individual per liter	Brisneve Edullantes | Lorraine Louise Vicentuan
LiloanMPA:S09:2015-03:zooplankton	LiloanMPA:S09:2015-03:zooplankton:Bivalvia	HumanObservation	2015-03	Bivalvia	class	urn:lsid:marinespecies.org:taxname:105					Bivalvia	Mollusca	Animalia	10.395444	124.009194	WGS84	50	PH	5	5	individual per liter	Brisneve Edullantes | Lorraine Louise Vicentuan
LiloanMPA:S09:2015-03:zooplankton	LiloanMPA:S09:2015-03:zooplankton:Clausocalanus Giesbrecht, 1888	HumanObservation	2015-03	Clausocalanus Giesbrecht, 1888	genus	urn:lsid:marinespecies.org:taxname:104161		Clausocalanus	Clausocalanidae	Calanoida	Hexanauplia	Arthropoda	Animalia	10.395444	124.009194	WGS84	50	PH	10	10	individual per liter	Brisneve Edullantes | Lorraine Louise Vicentuan
LiloanMPA:S09:2015-03:zooplankton	LiloanMPA:S09:2015-03:zooplankton:Copepoda	HumanObservation	2015-03	Copepoda	class	urn:lsid:marinespecies.org:taxname:1080					Hexanauplia	Arthropoda	Animalia	10.395444	124.009194	WGS84	50	PH	25	25	individual per liter	Brisneve Edullantes | Lorraine Louise Vicentuan
LiloanMPA:S09:2015-03:zooplankton	LiloanMPA:S09:2015-03:zooplankton:Discorbis Lamarck, 1804	HumanObservation	2015-03	Discorbis Lamarck, 1804	genus	urn:lsid:marinespecies.org:taxname:112144		Discorbis	Discorbidae	Rotaliida	Globothalamea	Foraminifera	Chromista	10.395444	124.009194	WGS84	50	PH	5	5	individual per liter	Brisneve Edullantes | Lorraine Louise Vicentuan
LiloanMPA:S09:2015-03:zooplankton	LiloanMPA:S09:2015-03:zooplankton:Globigerina d'Orbigny, 1826	HumanObservation	2015-03	Globigerina d'Orbigny, 1826	genus	urn:lsid:marinespecies.org:taxname:112197		Globigerina	Globigerinidae	Rotaliida	Globothalamea	Foraminifera	Chromista	10.395444	124.009194	WGS84	50	PH	5	5	individual per liter	Brisneve Edullantes | Lorraine Louise Vicentuan
LiloanMPA:S09:2015-03:zooplankton	LiloanMPA:S09:2015-03:zooplankton:Gyroidina d'Orbigny, 1826	HumanObservation	2015-03	Gyroidina d'Orbigny, 1826	genus	urn:lsid:marinespecies.org:taxname:112086		Gyroidina	Gavelinellidae	Rotaliida	Globothalamea	Foraminifera	Chromista	10.395444	124.009194	WGS84	50	PH	5	5	individual per liter	Brisneve Edullantes | Lorraine Louise Vicentuan
LiloanMPA:S09:2015-03:zooplankton	LiloanMPA:S09:2015-03:zooplankton:Oithona Baird, 1843	HumanObservation	2015-03	Oithona Baird, 1843	genus	urn:lsid:marinespecies.org:taxname:106485		Oithona	Oithonidae	Cyclopoida	Hexanauplia	Arthropoda	Animalia	10.395444	124.009194	WGS84	50	PH	10	10	individual per liter	Brisneve Edullantes | Lorraine Louise Vicentuan
LiloanMPA:S09:2015-03:zooplankton	LiloanMPA:S09:2015-03:zooplankton:Oncaea Philippi, 1843	HumanObservation	2015-03	Oncaea Philippi, 1843	genus	urn:lsid:marinespecies.org:taxname:128690		Oncaea	Oncaeidae	Cyclopoida	Hexanauplia	Arthropoda	Animalia	10.395444	124.009194	WGS84	50	PH	15	15	individual per liter	Brisneve Edullantes | Lorraine Louise Vicentuan
LiloanMPA:S09:2015-03:zooplankton	LiloanMPA:S09:2015-03:zooplankton:Paracalanus Boeck, 1865	HumanObservation	2015-03	Paracalanus Boeck, 1865	genus	urn:lsid:marinespecies.org:taxname:104196		Paracalanus	Paracalanidae	Calanoida	Hexanauplia	Arthropoda	Animalia	10.395444	124.009194	WGS84	50	PH	20	20	individual per liter	Brisneve Edullantes | Lorraine Louise Vicentuan
LiloanMPA:S09:2015-03:zooplankton	LiloanMPA:S09:2015-03:zooplankton:Polychaeta	HumanObservation	2015-03	Polychaeta	class	urn:lsid:marinespecies.org:taxname:883					Polychaeta	Annelida	Animalia	10.395444	124.009194	WGS84	50	PH	5	5	individual per liter	Brisneve Edullantes | Lorraine Louise Vicentuan
LiloanMPA:S09:2015-03:zooplankton	LiloanMPA:S09:2015-03:zooplankton:Stenosemella Jörgensen	HumanObservation	2015-03	Stenosemella Jörgensen	genus	urn:lsid:marinespecies.org:taxname:178825		Stenosemella	Codonellopsidae	Choreotrichida	Oligotrichea	Ciliophora	Chromista	10.395444	124.009194	WGS84	50	PH	20	20	individual per liter	Brisneve Edullantes | Lorraine Louise Vicentuan
LiloanMPA:S10:2015-03:phytoplankton	LiloanMPA:S10:2015-03:phytoplankton:Actinocyclus C.G. Ehrenberg, 1837	HumanObservation	2015-03	Actinocyclus C.G. Ehrenberg, 1837	genus	urn:lsid:marinespecies.org:taxname:148944		Actinocyclus	Hemidiscaceae	Coscinodiscales	Bacillariophyceae	Ochrophyta	Chromista	10.395457	124.007792	WGS84	50	PH	200	200	individual per liter	Brisneve Edullantes | Angelito Ortiz
LiloanMPA:S10:2015-03:phytoplankton	LiloanMPA:S10:2015-03:phytoplankton:Alexandrium catenella (Whedon & Kofoid) Balech, 1985	HumanObservation	2015-03	Alexandrium catenella (Whedon & Kofoid) Balech, 1985	species	urn:lsid:marinespecies.org:taxname:231873	catenella	Alexandrium	Ostreopsidaceae	Gonyaulacales	Dinophyceae	Myzozoa	Chromista	10.395457	124.007792	WGS84	50	PH	300	300	individual per liter	Brisneve Edullantes | Angelito Ortiz
LiloanMPA:S10:2015-03:phytoplankton	LiloanMPA:S10:2015-03:phytoplankton:Alexandrium tamarense (Lebour) Balech, 1995	HumanObservation	2015-03	Alexandrium tamarense (Lebour) Balech, 1995	species	urn:lsid:marinespecies.org:taxname:109714	tamarense	Alexandrium	Ostreopsidaceae	Gonyaulacales	Dinophyceae	Myzozoa	Chromista	10.395457	124.007792	WGS84	50	PH	200	200	individual per liter	Brisneve Edullantes | Angelito Ortiz
LiloanMPA:S10:2015-03:phytoplankton	LiloanMPA:S10:2015-03:phytoplankton:Amphidinium Claperède & Lachmann, 1859	HumanObservation	2015-03	Amphidinium Claperède & Lachmann, 1859	genus	urn:lsid:marinespecies.org:taxname:109473		Amphidinium	Amphidiniaceae	Amphidiniales	Dinophyceae	Myzozoa	Chromista	10.395457	124.007792	WGS84	50	PH	100	100	individual per liter	Brisneve Edullantes | Angelito Ortiz
LiloanMPA:S10:2015-03:phytoplankton	LiloanMPA:S10:2015-03:phytoplankton:Ceratocorys Stein, 1883	HumanObservation	2015-03	Ceratocorys Stein, 1883	genus	urn:lsid:marinespecies.org:taxname:109507		Ceratocorys	Ceratocoryaceae	Gonyaulacales	Dinophyceae	Myzozoa	Chromista	10.395457	124.007792	WGS84	50	PH	400	400	individual per liter	Brisneve Edullantes | Angelito Ortiz
LiloanMPA:S10:2015-03:phytoplankton	LiloanMPA:S10:2015-03:phytoplankton:Chaetoceros concavicornis Mangin, 1917	HumanObservation	2015-03	Chaetoceros concavicornis Mangin, 1917	species	urn:lsid:marinespecies.org:taxname:156607	concavicornis	Chaetoceros	Chaetocerotaceae	Chaetocerotanae incertae sedis	Bacillariophyceae	Ochrophyta	Chromista	10.395457	124.007792	WGS84	50	PH	100	100	individual per liter	Brisneve Edullantes | Angelito Ortiz
LiloanMPA:S10:2015-03:phytoplankton	LiloanMPA:S10:2015-03:phytoplankton:Chaetoceros danicus Cleve, 1889	HumanObservation	2015-03	Chaetoceros danicus Cleve, 1889	species	urn: lsid: marinespecies.org: taxname: 149120	danicus	Chaetoceros	Chaetocerotaceae	Chaetocerotanae incertae sedis	Bacillariophyceae	Ochrophyta	Chromista	10.395457	124.007792	WGS84	50	PH	100	100	individual per liter	Brisneve Edullantes | Angelito Ortiz
LiloanMPA:S10:2015-03:phytoplankton	LiloanMPA:S10:2015-03:phytoplankton:Cocconeis C.G. Ehrenberg, 1837	HumanObservation	2015-03	Cocconeis C.G. Ehrenberg, 1837	genus	urn:lsid:marinespecies.org:taxname:148989		Cocconeis	Cocconeidaceae	Achnanthales	Bacillariophyceae	Ochrophyta	Chromista	10.395457	124.007792	WGS84	50	PH	1400	1400	individual per liter	Brisneve Edullantes | Angelito Ortiz
LiloanMPA:S10:2015-03:phytoplankton	LiloanMPA:S10:2015-03:phytoplankton:Coscinodiscus C.G. Ehrenberg, 1839	HumanObservation	2015-03	Coscinodiscus C.G. Ehrenberg, 1839	genus	urn:lsid:marinespecies.org:taxname:148917		Coscinodiscus	Coscinodiscaceae	Coscinodiscales	Bacillariophyceae	Ochrophyta	Chromista	10.395457	124.007792	WGS84	50	PH	400	400	individual per liter	Brisneve Edullantes | Angelito Ortiz
LiloanMPA:S10:2015-03:phytoplankton	LiloanMPA:S10:2015-03:phytoplankton:Cylindrotheca L. Rabenhorst, 1859	HumanObservation	2015-03	Cylindrotheca L. Rabenhorst, 1859	genus	urn:lsid:marinespecies.org:taxname:149003		Cylindrotheca	Bacillariaceae	Bacillariales	Bacillariophyceae	Ochrophyta	Chromista	10.395457	124.007792	WGS84	50	PH	700	700	individual per liter	Brisneve Edullantes | Angelito Ortiz
LiloanMPA:S10:2015-03:phytoplankton	LiloanMPA:S10:2015-03:phytoplankton:Gymnodinium F. Stein, 1878	HumanObservation	2015-03	Gymnodinium F. Stein, 1878	genus	urn:lsid:marinespecies.org:taxname:109475		Gymnodinium	Gymnodiniaceae	Gymnodiniales	Dinophyceae	Myzozoa	Chromista	10.395457	124.007792	WGS84	50	PH	300	300	individual per liter	Brisneve Edullantes | Angelito Ortiz
LiloanMPA:S10:2015-03:phytoplankton	LiloanMPA:S10:2015-03:phytoplankton:Gyrodinium Kofoid & Swezy, 1921	HumanObservation	2015-03	Gyrodinium Kofoid & Swezy, 1921	genus	urn:lsid:marinespecies.org:taxname:109476		Gyrodinium	Gymnodiniaceae	Gymnodiniales	Dinophyceae	Myzozoa	Chromista	10.395457	124.007792	WGS84	50	PH	100	100	individual per liter	Brisneve Edullantes | Angelito Ortiz
LiloanMPA:S10:2015-03:phytoplankton	LiloanMPA:S10:2015-03:phytoplankton:Karlodinium J.Larsen, 2000	HumanObservation	2015-03	Karlodinium J.Larsen, 2000	genus	urn:lsid:marinespecies.org:taxname:231789		Karlodinium	Kareniaceae	Gymnodiniales	Dinophyceae	Myzozoa	Chromista	10.395457	124.007792	WGS84	50	PH	100	100	individual per liter	Brisneve Edullantes | Angelito Ortiz
LiloanMPA:S10:2015-03:phytoplankton	LiloanMPA:S10:2015-03:phytoplankton:Peridinium Ehrenberg, 1830	HumanObservation	2015-03	Peridinium Ehrenberg, 1830	genus	urn:lsid:marinespecies.org:taxname:109549		Peridinium	Peridiniaceae	Peridiniales	Dinophyceae	Myzozoa	Chromista	10.395457	124.007792	WGS84	50	PH	1500	1500	individual per liter	Brisneve Edullantes | Angelito Ortiz
LiloanMPA:S10:2015-03:phytoplankton	LiloanMPA:S10:2015-03:phytoplankton:Planktothrix Anagnostidis & Komárek, 1988	HumanObservation	2015-03	Planktothrix Anagnostidis & Komárek, 1988	genus	urn:lsid:marinespecies.org:taxname:146551		Planktothrix	Phormidiaceae	Oscillatoriales	Cyanophyceae	Cyanobacteria	Bacteria	10.395457	124.007792	WGS84	50	PH	1500	1500	individual per liter	Brisneve Edullantes | Angelito Ortiz
LiloanMPA:S10:2015-03:phytoplankton	LiloanMPA:S10:2015-03:phytoplankton:Prorocentrum Ehrenberg, 1834	HumanObservation	2015-03	Prorocentrum Ehrenberg, 1834	genus	urn:lsid:marinespecies.org:taxname:109566		Prorocentrum	Prorocentraceae	Prorocentrales	Dinophyceae	Myzozoa	Chromista	10.395457	124.007792	WGS84	50	PH	400	400	individual per liter	Brisneve Edullantes | Angelito Ortiz
LiloanMPA:S10:2015-03:phytoplankton	LiloanMPA:S10:2015-03:phytoplankton:Protoperidinium claudicans (Paulsen, 1907) Balech, 1974	HumanObservation	2015-03	Protoperidinium claudicans (Paulsen, 1907) Balech, 1974	species	urn:lsid:marinespecies.org:taxname:163862	claudicans	Protoperidinium	Protoperidiniaceae	Peridiniales	Dinophyceae	Myzozoa	Chromista	10.395457	124.007792	WGS84	50	PH	100	100	individual per liter	Brisneve Edullantes | Angelito Ortiz
LiloanMPA:S10:2015-03:phytoplankton	LiloanMPA:S10:2015-03:phytoplankton:Protoperidinium oblongum (Aurivillius) Parke & Dodge, 1976	HumanObservation	2015-03	Protoperidinium oblongum (Aurivillius) Parke & Dodge, 1976	species	urn:lsid:marinespecies.org:taxname:110238	oblongum	Protoperidinium	Protoperidiniaceae	Peridiniales	Dinophyceae	Myzozoa	Chromista	10.395457	124.007792	WGS84	50	PH	100	100	individual per liter	Brisneve Edullantes | Angelito Ortiz
LiloanMPA:S10:2015-03:phytoplankton	LiloanMPA:S10:2015-03:phytoplankton:Pseudonitzschia Yamaguti, 1965	HumanObservation	2015-03	Pseudo-nitzschia H. Peragallo in H. Peragallo & M. Peragallo, 1900	genus	urn:lsid:marinespecies.org:taxname:149151		Pseudo-nitzschia	Bacillariaceae	Bacillariales	Bacillariophyceae	Ochrophyta	Chromista	10.395457	124.007792	WGS84	50	PH	100	100	individual per liter	Brisneve Edullantes | Angelito Ortiz
LiloanMPA:S11:2016-03:phytoplankton	LiloanMPA:S11:2016-03:phytoplankton:Alexandrium tamarense (Lebour) Balech, 1995	HumanObservation	2016-03	Alexandrium tamarense (Lebour) Balech, 1995	species	urn:lsid:marinespecies.org:taxname:109714	tamarense	Alexandrium	Ostreopsidaceae	Gonyaulacales	Dinophyceae	Myzozoa	Chromista	10.400443	124.005466	WGS84	50	PH	7920	7920	individual per liter	Brisneve Edullantes | Joana Mie Casibo
LiloanMPA:S11:2016-03:phytoplankton	LiloanMPA:S11:2016-03:phytoplankton:Asterionella A.H. Hassall, 1850	HumanObservation	2016-03	Asterionella A.H. Hassall, 1850	genus	urn:lsid:marinespecies.org:taxname:148953		Asterionella	Fragilariaceae	Fragilariales	Bacillariophyceae	Ochrophyta	Chromista	10.400443	124.005466	WGS84	50	PH	140	140	individual per liter	Brisneve Edullantes | Joana Mie Casibo
LiloanMPA:S11:2016-03:phytoplankton	LiloanMPA:S11:2016-03:phytoplankton:Cymbella C.A. Agardh, 1830	HumanObservation	2016-03	Cymbella C.A. Agardh, 1830	genus	urn:lsid:marinespecies.org:taxname:149538		Cymbella	Cymbellaceae	Cymbellales	Bacillariophyceae	Ochrophyta	Chromista	10.400443	124.005466	WGS84	50	PH	20	20	individual per liter	Brisneve Edullantes | Joana Mie Casibo
LiloanMPA:S11:2016-03:phytoplankton	LiloanMPA:S11:2016-03:phytoplankton:Dinophysis Ehrenberg, 1839	HumanObservation	2016-03	Dinophysis Ehrenberg, 1839	genus	urn:lsid:marinespecies.org:taxname:109462		Dinophysis	Dinophysaceae	Dinophysiales	Dinophyceae	Myzozoa	Chromista	10.400443	124.005466	WGS84	50	PH	1520	1520	individual per liter	Brisneve Edullantes | Joana Mie Casibo
LiloanMPA:S11:2016-03:phytoplankton	LiloanMPA:S11:2016-03:phytoplankton:Goniodoma Stein, 1883	HumanObservation	2016-03	Goniodoma Stein, 1883	genus	urn:lsid:marinespecies.org:taxname:109559		Goniodoma	Thoracosphaeraceae	Thoracosphaerales	Dinophyceae	Myzozoa	Chromista	10.400443	124.005466	WGS84	50	PH	100	100	individual per liter	Brisneve Edullantes | Joana Mie Casibo
LiloanMPA:S11:2016-03:phytoplankton	LiloanMPA:S11:2016-03:phytoplankton:Gonyaulax Diesing, 1866	HumanObservation	2016-03	Gonyaulax Diesing, 1866	genus	urn:lsid:marinespecies.org:taxname:109519		Gonyaulax	Gonyaulacaceae	Gonyaulacales	Dinophyceae	Myzozoa	Chromista	10.400443	124.005466	WGS84	50	PH	7480	7480	individual per liter	Brisneve Edullantes | Joana Mie Casibo
LiloanMPA:S11:2016-03:phytoplankton	LiloanMPA:S11:2016-03:phytoplankton:Gymnodinium F. Stein, 1878	HumanObservation	2016-03	Gymnodinium F. Stein, 1878	genus	urn:lsid:marinespecies.org:taxname:109475		Gymnodinium	Gymnodiniaceae	Gymnodiniales	Dinophyceae	Myzozoa	Chromista	10.400443	124.005466	WGS84	50	PH	1720	1720	individual per liter	Brisneve Edullantes | Joana Mie Casibo
LiloanMPA:S11:2016-03:phytoplankton	LiloanMPA:S11:2016-03:phytoplankton:Hemiaulus P.A.C. Heiberg, 1863	HumanObservation	2016-03	Hemiaulus P.A.C. Heiberg, 1863	genus	urn:lsid:marinespecies.org:taxname:163248		Hemiaulus	Hemiaulaceae	Hemiaulales	Bacillariophyceae	Ochrophyta	Chromista	10.400443	124.005466	WGS84	50	PH	280	280	individual per liter	Brisneve Edullantes | Joana Mie Casibo
LiloanMPA:S11:2016-03:phytoplankton	LiloanMPA:S11:2016-03:phytoplankton:Hemidiscus G.C. Wallich, 1860	HumanObservation	2016-03	Hemidiscus G.C. Wallich, 1860	genus	urn:lsid:marinespecies.org:taxname:180366		Hemidiscus	Hemidiscaceae	Coscinodiscales	Bacillariophyceae	Ochrophyta	Chromista	10.400443	124.005466	WGS84	50	PH	40	40	individual per liter	Brisneve Edullantes | Joana Mie Casibo
LiloanMPA:S11:2016-03:phytoplankton	LiloanMPA:S11:2016-03:phytoplankton:Karlodinium J.Larsen, 2000	HumanObservation	2016-03	Karlodinium J.Larsen, 2000	genus	urn:lsid:marinespecies.org:taxname:231789		Karlodinium	Kareniaceae	Gymnodiniales	Dinophyceae	Myzozoa	Chromista	10.400443	124.005466	WGS84	50	PH	260	260	individual per liter	Brisneve Edullantes | Joana Mie Casibo
LiloanMPA:S11:2016-03:phytoplankton	LiloanMPA:S11:2016-03:phytoplankton:Lauderia P.T. Cleve, 1873	HumanObservation	2016-03	Lauderia P.T. Cleve, 1873	genus	urn:lsid:marinespecies.org:taxname:149134		Lauderia	Lauderiaceae	Thalassiosirales	Bacillariophyceae	Ochrophyta	Chromista	10.400443	124.005466	WGS84	50	PH	400	400	individual per liter	Brisneve Edullantes | Joana Mie Casibo
LiloanMPA:S11:2016-03:phytoplankton	LiloanMPA:S11:2016-03:phytoplankton:Melosira C.A. Agardh, 1824	HumanObservation	2016-03	Melosira C.A. Agardh, 1824	genus	urn:lsid:marinespecies.org:taxname:149042		Melosira	Melosiraceae	Melosirales	Bacillariophyceae	Ochrophyta	Chromista	10.400443	124.005466	WGS84	50	PH	2680	2680	individual per liter	Brisneve Edullantes | Joana Mie Casibo
LiloanMPA:S11:2016-03:phytoplankton	LiloanMPA:S11:2016-03:phytoplankton:Navicula J.B.M. Bory de Saint-Vincent, 1822	HumanObservation	2016-03	Navicula J.B.M. Bory de Saint-Vincent, 1822	genus	urn:lsid:marinespecies.org:taxname:149142		Navicula	Naviculaceae	Naviculales	Bacillariophyceae	Ochrophyta	Chromista	10.400443	124.005466	WGS84	50	PH	20	20	individual per liter	Brisneve Edullantes | Joana Mie Casibo
LiloanMPA:S11:2016-03:phytoplankton	LiloanMPA:S11:2016-03:phytoplankton:Oscillatoria Vaucher ex Gomont, 1892	HumanObservation	2016-03	Oscillatoria Vaucher ex Gomont, 1892	genus	urn:lsid:marinespecies.org:taxname:146549		Oscillatoria	Oscillatoriaceae	Oscillatoriales	Cyanophyceae	Cyanobacteria	Bacteria	10.400443	124.005466	WGS84	50	PH	140	140	individual per liter	Brisneve Edullantes | Joana Mie Casibo
LiloanMPA:S11:2016-03:phytoplankton	LiloanMPA:S11:2016-03:phytoplankton:Podolampas Stein, 1883	HumanObservation	2016-03	Podolampas Stein, 1883	genus	urn:lsid:marinespecies.org:taxname:109550		Podolampas	Podolampadaceae	Peridiniales	Dinophyceae	Myzozoa	Chromista	10.400443	124.005466	WGS84	50	PH	180	180	individual per liter	Brisneve Edullantes | Joana Mie Casibo
LiloanMPA:S11:2016-03:phytoplankton	LiloanMPA:S11:2016-03:phytoplankton:Prorocentrum Ehrenberg, 1834	HumanObservation	2016-03	Prorocentrum Ehrenberg, 1834	genus	urn:lsid:marinespecies.org:taxname:109566		Prorocentrum	Prorocentraceae	Prorocentrales	Dinophyceae	Myzozoa	Chromista	10.400443	124.005466	WGS84	50	PH	20	20	individual per liter	Brisneve Edullantes | Joana Mie Casibo
LiloanMPA:S11:2016-03:phytoplankton	LiloanMPA:S11:2016-03:phytoplankton:Protoperidinium claudicans (Paulsen, 1907) Balech, 1974	HumanObservation	2016-03	Protoperidinium claudicans (Paulsen, 1907) Balech, 1974	species	urn:lsid:marinespecies.org:taxname:163862	claudicans	Protoperidinium	Protoperidiniaceae	Peridiniales	Dinophyceae	Myzozoa	Chromista	10.400443	124.005466	WGS84	50	PH	80	80	individual per liter	Brisneve Edullantes | Joana Mie Casibo
LiloanMPA:S11:2016-03:phytoplankton	LiloanMPA:S11:2016-03:phytoplankton:Pseudonitzschia Yamaguti, 1965	HumanObservation	2016-03	Pseudo-nitzschia H. Peragallo in H. Peragallo & M. Peragallo, 1900	genus	urn:lsid:marinespecies.org:taxname:149151		Pseudo-nitzschia	Bacillariaceae	Bacillariales	Bacillariophyceae	Ochrophyta	Chromista	10.400443	124.005466	WGS84	50	PH	60	60	individual per liter	Brisneve Edullantes | Joana Mie Casibo
LiloanMPA:S11:2016-03:phytoplankton	LiloanMPA:S11:2016-03:phytoplankton:Rhabdonema F.T. Kützing, 1844	HumanObservation	2016-03	Rhabdonema F.T. Kützing, 1844	genus	urn:lsid:marinespecies.org:taxname:157072		Rhabdonema	Rhabdonemataceae	Rhabdonematales	Bacillariophyceae	Ochrophyta	Chromista	10.400443	124.005466	WGS84	50	PH	680	680	individual per liter	Brisneve Edullantes | Joana Mie Casibo
LiloanMPA:S11:2016-03:phytoplankton	LiloanMPA:S11:2016-03:phytoplankton:Synedra C.G. Ehrenberg, 1830	HumanObservation	2016-03	Synedra C.G. Ehrenberg, 1830	genus	urn:lsid:marinespecies.org:taxname:149186		Synedra	Fragilariaceae	Fragilariales	Bacillariophyceae	Ochrophyta	Chromista	10.400443	124.005466	WGS84	50	PH	40	40	individual per liter	Brisneve Edullantes | Joana Mie Casibo
LiloanMPA:S11:2016-03:phytoplankton	LiloanMPA:S11:2016-03:phytoplankton:Triceratium C.G. Ehrenberg, 1839	HumanObservation	2016-03	Triceratium C.G. Ehrenberg, 1839	genus	urn:lsid:marinespecies.org:taxname:149154		Triceratium	Triceratiaceae	Triceratiales	Bacillariophyceae	Ochrophyta	Chromista	10.400443	124.005466	WGS84	50	PH	440	440	individual per liter	Brisneve Edullantes | Joana Mie Casibo
LiloanMPA:S12:2016-03:phytoplankton	LiloanMPA:S12:2016-03:phytoplankton:Alexandrium tamarense (Lebour) Balech, 1995	HumanObservation	2016-03	Alexandrium tamarense (Lebour) Balech, 1995	species	urn:lsid:marinespecies.org:taxname:109714	tamarense	Alexandrium	Ostreopsidaceae	Gonyaulacales	Dinophyceae	Myzozoa	Chromista	10.403847	124.006214	WGS84	50	PH	7840	7840	individual per liter	Brisneve Edullantes | Joana Mie Casibo
LiloanMPA:S12:2016-03:phytoplankton	LiloanMPA:S12:2016-03:phytoplankton:Ceratium F.Schrank, 1793	HumanObservation	2016-03	Ceratium F.Schrank, 1793	genus	urn:lsid:marinespecies.org:taxname:109506		Ceratium	Ceratiaceae	Gonyaulacales	Dinophyceae	Myzozoa	Chromista	10.403847	124.006214	WGS84	50	PH	20	20	individual per liter	Brisneve Edullantes | Joana Mie Casibo
LiloanMPA:S12:2016-03:phytoplankton	LiloanMPA:S12:2016-03:phytoplankton:Coscinodiscus C.G. Ehrenberg, 1839	HumanObservation	2016-03	Coscinodiscus C.G. Ehrenberg, 1839	genus	urn:lsid:marinespecies.org:taxname:148917		Coscinodiscus	Coscinodiscaceae	Coscinodiscales	Bacillariophyceae	Ochrophyta	Chromista	10.403847	124.006214	WGS84	50	PH	300	300	individual per liter	Brisneve Edullantes | Joana Mie Casibo
LiloanMPA:S12:2016-03:phytoplankton	LiloanMPA:S12:2016-03:phytoplankton:Cymbella C.A. Agardh, 1830	HumanObservation	2016-03	Cymbella C.A. Agardh, 1830	genus	urn:lsid:marinespecies.org:taxname:149538		Cymbella	Cymbellaceae	Cymbellales	Bacillariophyceae	Ochrophyta	Chromista	10.403847	124.006214	WGS84	50	PH	540	540	individual per liter	Brisneve Edullantes | Joana Mie Casibo
LiloanMPA:S12:2016-03:phytoplankton	LiloanMPA:S12:2016-03:phytoplankton:Goniodoma Stein, 1883	HumanObservation	2016-03	Goniodoma Stein, 1883	genus	urn:lsid:marinespecies.org:taxname:109559		Goniodoma	Thoracosphaeraceae	Thoracosphaerales	Dinophyceae	Myzozoa	Chromista	10.403847	124.006214	WGS84	50	PH	380	380	individual per liter	Brisneve Edullantes | Joana Mie Casibo
LiloanMPA:S12:2016-03:phytoplankton	LiloanMPA:S12:2016-03:phytoplankton:Gonyaulax Diesing, 1866	HumanObservation	2016-03	Gonyaulax Diesing, 1866	genus	urn:lsid:marinespecies.org:taxname:109519		Gonyaulax	Gonyaulacaceae	Gonyaulacales	Dinophyceae	Myzozoa	Chromista	10.403847	124.006214	WGS84	50	PH	6320	6320	individual per liter	Brisneve Edullantes | Joana Mie Casibo
LiloanMPA:S12:2016-03:phytoplankton	LiloanMPA:S12:2016-03:phytoplankton:Gymnodinium F. Stein, 1878	HumanObservation	2016-03	Gymnodinium F. Stein, 1878	genus	urn:lsid:marinespecies.org:taxname:109475		Gymnodinium	Gymnodiniaceae	Gymnodiniales	Dinophyceae	Myzozoa	Chromista	10.403847	124.006214	WGS84	50	PH	1100	1100	individual per liter	Brisneve Edullantes | Joana Mie Casibo
LiloanMPA:S12:2016-03:phytoplankton	LiloanMPA:S12:2016-03:phytoplankton:Gyrodinium Kofoid & Swezy, 1921	HumanObservation	2016-03	Gyrodinium Kofoid & Swezy, 1921	genus	urn:lsid:marinespecies.org:taxname:109476		Gyrodinium	Gymnodiniaceae	Gymnodiniales	Dinophyceae	Myzozoa	Chromista	10.403847	124.006214	WGS84	50	PH	60	60	individual per liter	Brisneve Edullantes | Joana Mie Casibo
LiloanMPA:S12:2016-03:phytoplankton	LiloanMPA:S12:2016-03:phytoplankton:Hemiaulus P.A.C. Heiberg, 1863	HumanObservation	2016-03	Hemiaulus P.A.C. Heiberg, 1863	genus	urn:lsid:marinespecies.org:taxname:163248		Hemiaulus	Hemiaulaceae	Hemiaulales	Bacillariophyceae	Ochrophyta	Chromista	10.403847	124.006214	WGS84	50	PH	80	80	individual per liter	Brisneve Edullantes | Joana Mie Casibo
LiloanMPA:S12:2016-03:phytoplankton	LiloanMPA:S12:2016-03:phytoplankton:Karlodinium J.Larsen, 2000	HumanObservation	2016-03	Karlodinium J.Larsen, 2000	genus	urn:lsid:marinespecies.org:taxname:231789		Karlodinium	Kareniaceae	Gymnodiniales	Dinophyceae	Myzozoa	Chromista	10.403847	124.006214	WGS84	50	PH	80	80	individual per liter	Brisneve Edullantes | Joana Mie Casibo
LiloanMPA:S12:2016-03:phytoplankton	LiloanMPA:S12:2016-03:phytoplankton:Lauderia P.T. Cleve, 1873	HumanObservation	2016-03	Lauderia P.T. Cleve, 1873	genus	urn:lsid:marinespecies.org:taxname:149134		Lauderia	Lauderiaceae	Thalassiosirales	Bacillariophyceae	Ochrophyta	Chromista	10.403847	124.006214	WGS84	50	PH	260	260	individual per liter	Brisneve Edullantes | Joana Mie Casibo
LiloanMPA:S12:2016-03:phytoplankton	LiloanMPA:S12:2016-03:phytoplankton:Melosira C.A. Agardh, 1824	HumanObservation	2016-03	Melosira C.A. Agardh, 1824	genus	urn:lsid:marinespecies.org:taxname:149042		Melosira	Melosiraceae	Melosirales	Bacillariophyceae	Ochrophyta	Chromista	10.403847	124.006214	WGS84	50	PH	1880	1880	individual per liter	Brisneve Edullantes | Joana Mie Casibo
LiloanMPA:S12:2016-03:phytoplankton	LiloanMPA:S12:2016-03:phytoplankton:Podolampas Stein, 1883	HumanObservation	2016-03	Podolampas Stein, 1883	genus	urn:lsid:marinespecies.org:taxname:109550		Podolampas	Podolampadaceae	Peridiniales	Dinophyceae	Myzozoa	Chromista	10.403847	124.006214	WGS84	50	PH	120	120	individual per liter	Brisneve Edullantes | Joana Mie Casibo
LiloanMPA:S12:2016-03:phytoplankton	LiloanMPA:S12:2016-03:phytoplankton:Protoperidinium claudicans (Paulsen, 1907) Balech, 1974	HumanObservation	2016-03	Protoperidinium claudicans (Paulsen, 1907) Balech, 1974	species	urn:lsid:marinespecies.org:taxname:163862	claudicans	Protoperidinium	Protoperidiniaceae	Peridiniales	Dinophyceae	Myzozoa	Chromista	10.403847	124.006214	WGS84	50	PH	100	100	individual per liter	Brisneve Edullantes | Joana Mie Casibo
LiloanMPA:S12:2016-03:phytoplankton	LiloanMPA:S12:2016-03:phytoplankton:Rhabdonema F.T. Kützing, 1844	HumanObservation	2016-03	Rhabdonema F.T. Kützing, 1844	genus	urn:lsid:marinespecies.org:taxname:157072		Rhabdonema	Rhabdonemataceae	Rhabdonematales	Bacillariophyceae	Ochrophyta	Chromista	10.403847	124.006214	WGS84	50	PH	180	180	individual per liter	Brisneve Edullantes | Joana Mie Casibo
LiloanMPA:S12:2016-03:phytoplankton	LiloanMPA:S12:2016-03:phytoplankton:Stephanodiscus C.G. Ehrenberg, 1845	HumanObservation	2016-03	Stephanodiscus C.G. Ehrenberg, 1845	genus	urn:lsid:marinespecies.org:taxname:149079		Stephanodiscus	Stephanodiscaceae	Thalassiosirales	Bacillariophyceae	Ochrophyta	Chromista	10.403847	124.006214	WGS84	50	PH	2520	2520	individual per liter	Brisneve Edullantes | Joana Mie Casibo
LiloanMPA:S12:2016-03:phytoplankton	LiloanMPA:S12:2016-03:phytoplankton:Synedra C.G. Ehrenberg, 1830	HumanObservation	2016-03	Synedra C.G. Ehrenberg, 1830	genus	urn:lsid:marinespecies.org:taxname:149186		Synedra	Fragilariaceae	Fragilariales	Bacillariophyceae	Ochrophyta	Chromista	10.403847	124.006214	WGS84	50	PH	160	160	individual per liter	Brisneve Edullantes | Joana Mie Casibo
LiloanMPA:S12:2016-03:phytoplankton	LiloanMPA:S12:2016-03:phytoplankton:Thalassionema A. Grunow ex C. Mereschkowsky, 1902	HumanObservation	2016-03	Thalassionema A. Grunow ex C. Mereschkowsky, 1902	genus	urn:lsid:marinespecies.org:taxname:149092		Thalassionema	Thalassionemataceae	Thalassionematales	Bacillariophyceae	Ochrophyta	Chromista	10.403847	124.006214	WGS84	50	PH	20	20	individual per liter	Brisneve Edullantes | Joana Mie Casibo
LiloanMPA:S12:2016-03:phytoplankton	LiloanMPA:S12:2016-03:phytoplankton:Triceratium C.G. Ehrenberg, 1839	HumanObservation	2016-03	Triceratium C.G. Ehrenberg, 1839	genus	urn:lsid:marinespecies.org:taxname:149154		Triceratium	Triceratiaceae	Triceratiales	Bacillariophyceae	Ochrophyta	Chromista	10.403847	124.006214	WGS84	50	PH	1900	1900	individual per liter	Brisneve Edullantes | Joana Mie Casibo
LiloanMPA:S13:2016-03:phytoplankton	LiloanMPA:S13:2016-03:phytoplankton:Alexandrium tamarense (Lebour) Balech, 1995	HumanObservation	2016-03	Alexandrium tamarense (Lebour) Balech, 1995	species	urn:lsid:marinespecies.org:taxname:109714	tamarense	Alexandrium	Ostreopsidaceae	Gonyaulacales	Dinophyceae	Myzozoa	Chromista	10.400833	124.007222	WGS84	50	PH	9760	9760	individual per liter	Brisneve Edullantes | Joana Mie Casibo
LiloanMPA:S13:2016-03:phytoplankton	LiloanMPA:S13:2016-03:phytoplankton:Campylodiscus C.G. Ehrenberg ex F.T. Kützing, 1844	HumanObservation	2016-03	Campylodiscus C.G. Ehrenberg ex F.T. Kützing, 1844	genus	urn:lsid:marinespecies.org:taxname:149616		Campylodiscus	Surirellaceae	Surirellales	Bacillariophyceae	Ochrophyta	Chromista	10.400833	124.007222	WGS84	50	PH	40	40	individual per liter	Brisneve Edullantes | Joana Mie Casibo
LiloanMPA:S13:2016-03:phytoplankton	LiloanMPA:S13:2016-03:phytoplankton:Coscinodiscus C.G. Ehrenberg, 1839	HumanObservation	2016-03	Coscinodiscus C.G. Ehrenberg, 1839	genus	urn:lsid:marinespecies.org:taxname:148917		Coscinodiscus	Coscinodiscaceae	Coscinodiscales	Bacillariophyceae	Ochrophyta	Chromista	10.400833	124.007222	WGS84	50	PH	1120	1120	individual per liter	Brisneve Edullantes | Joana Mie Casibo
LiloanMPA:S13:2016-03:phytoplankton	LiloanMPA:S13:2016-03:phytoplankton:Gonyaulax Diesing, 1866	HumanObservation	2016-03	Gonyaulax Diesing, 1866	genus	urn:lsid:marinespecies.org:taxname:109519		Gonyaulax	Gonyaulacaceae	Gonyaulacales	Dinophyceae	Myzozoa	Chromista	10.400833	124.007222	WGS84	50	PH	6740	6740	individual per liter	Brisneve Edullantes | Joana Mie Casibo
LiloanMPA:S13:2016-03:phytoplankton	LiloanMPA:S13:2016-03:phytoplankton:Gymnodinium F. Stein, 1878	HumanObservation	2016-03	Gymnodinium F. Stein, 1878	genus	urn:lsid:marinespecies.org:taxname:109475		Gymnodinium	Gymnodiniaceae	Gymnodiniales	Dinophyceae	Myzozoa	Chromista	10.400833	124.007222	WGS84	50	PH	1120	1120	individual per liter	Brisneve Edullantes | Joana Mie Casibo
LiloanMPA:S13:2016-03:phytoplankton	LiloanMPA:S13:2016-03:phytoplankton:Gyrodinium Kofoid & Swezy, 1921	HumanObservation	2016-03	Gyrodinium Kofoid & Swezy, 1921	genus	urn:lsid:marinespecies.org:taxname:109476		Gyrodinium	Gymnodiniaceae	Gymnodiniales	Dinophyceae	Myzozoa	Chromista	10.400833	124.007222	WGS84	50	PH	60	60	individual per liter	Brisneve Edullantes | Joana Mie Casibo
LiloanMPA:S13:2016-03:phytoplankton	LiloanMPA:S13:2016-03:phytoplankton:Hemiaulus P.A.C. Heiberg, 1863	HumanObservation	2016-03	Hemiaulus P.A.C. Heiberg, 1863	genus	urn:lsid:marinespecies.org:taxname:163248		Hemiaulus	Hemiaulaceae	Hemiaulales	Bacillariophyceae	Ochrophyta	Chromista	10.400833	124.007222	WGS84	50	PH	660	660	individual per liter	Brisneve Edullantes | Joana Mie Casibo
LiloanMPA:S13:2016-03:phytoplankton	LiloanMPA:S13:2016-03:phytoplankton:Hemidiscus G.C. Wallich, 1860	HumanObservation	2016-03	Hemidiscus G.C. Wallich, 1860	genus	urn:lsid:marinespecies.org:taxname:180366		Hemidiscus	Hemidiscaceae	Coscinodiscales	Bacillariophyceae	Ochrophyta	Chromista	10.400833	124.007222	WGS84	50	PH	80	80	individual per liter	Brisneve Edullantes | Joana Mie Casibo
LiloanMPA:S13:2016-03:phytoplankton	LiloanMPA:S13:2016-03:phytoplankton:Melosira C.A. Agardh, 1824	HumanObservation	2016-03	Melosira C.A. Agardh, 1824	genus	urn:lsid:marinespecies.org:taxname:149042		Melosira	Melosiraceae	Melosirales	Bacillariophyceae	Ochrophyta	Chromista	10.400833	124.007222	WGS84	50	PH	400	400	individual per liter	Brisneve Edullantes | Joana Mie Casibo
LiloanMPA:S13:2016-03:phytoplankton	LiloanMPA:S13:2016-03:phytoplankton:Peridinium Ehrenberg, 1830	HumanObservation	2016-03	Peridinium Ehrenberg, 1830	genus	urn:lsid:marinespecies.org:taxname:109549		Peridinium	Peridiniaceae	Peridiniales	Dinophyceae	Myzozoa	Chromista	10.400833	124.007222	WGS84	50	PH	20	20	individual per liter	Brisneve Edullantes | Joana Mie Casibo
LiloanMPA:S13:2016-03:phytoplankton	LiloanMPA:S13:2016-03:phytoplankton:Protoperidinium claudicans (Paulsen, 1907) Balech, 1974	HumanObservation	2016-03	Protoperidinium claudicans (Paulsen, 1907) Balech, 1974	species	urn:lsid:marinespecies.org:taxname:163862	claudicans	Protoperidinium	Protoperidiniaceae	Peridiniales	Dinophyceae	Myzozoa	Chromista	10.400833	124.007222	WGS84	50	PH	140	140	individual per liter	Brisneve Edullantes | Joana Mie Casibo
LiloanMPA:S13:2016-03:phytoplankton	LiloanMPA:S13:2016-03:phytoplankton:Rhabdonema F.T. Kützing, 1844	HumanObservation	2016-03	Rhabdonema F.T. Kützing, 1844	genus	urn:lsid:marinespecies.org:taxname:157072		Rhabdonema	Rhabdonemataceae	Rhabdonematales	Bacillariophyceae	Ochrophyta	Chromista	10.400833	124.007222	WGS84	50	PH	640	640	individual per liter	Brisneve Edullantes | Joana Mie Casibo
LiloanMPA:S13:2016-03:phytoplankton	LiloanMPA:S13:2016-03:phytoplankton:Synedra C.G. Ehrenberg, 1830	HumanObservation	2016-03	Synedra C.G. Ehrenberg, 1830	genus	urn:lsid:marinespecies.org:taxname:149186		Synedra	Fragilariaceae	Fragilariales	Bacillariophyceae	Ochrophyta	Chromista	10.400833	124.007222	WGS84	50	PH	120	120	individual per liter	Brisneve Edullantes | Joana Mie Casibo
LiloanMPA:S13:2016-03:phytoplankton	LiloanMPA:S13:2016-03:phytoplankton:Triceratium C.G. Ehrenberg, 1839	HumanObservation	2016-03	Triceratium C.G. Ehrenberg, 1839	genus	urn:lsid:marinespecies.org:taxname:149154		Triceratium	Triceratiaceae	Triceratiales	Bacillariophyceae	Ochrophyta	Chromista	10.400833	124.007222	WGS84	50	PH	580	580	individual per liter	Brisneve Edullantes | Joana Mie Casibo
LiloanMPA:S14:2016-03:phytoplankton	LiloanMPA:S14:2016-03:phytoplankton:Alexandrium tamarense (Lebour) Balech, 1995	HumanObservation	2016-03	Alexandrium tamarense (Lebour) Balech, 1995	species	urn:lsid:marinespecies.org:taxname:109714	tamarense	Alexandrium	Ostreopsidaceae	Gonyaulacales	Dinophyceae	Myzozoa	Chromista	10.401667	124.008333	WGS84	50	PH	2440	2440	individual per liter	Brisneve Edullantes | Joana Mie Casibo
LiloanMPA:S14:2016-03:phytoplankton	LiloanMPA:S14:2016-03:phytoplankton:Asterionella A.H. Hassall, 1850	HumanObservation	2016-03	Asterionella A.H. Hassall, 1850	genus	urn:lsid:marinespecies.org:taxname:148953		Asterionella	Fragilariaceae	Fragilariales	Bacillariophyceae	Ochrophyta	Chromista	10.401667	124.008333	WGS84	50	PH	60	60	individual per liter	Brisneve Edullantes | Joana Mie Casibo
LiloanMPA:S14:2016-03:phytoplankton	LiloanMPA:S14:2016-03:phytoplankton:Caloneis P.T. Cleve, 1894	HumanObservation	2016-03	Caloneis P.T. Cleve, 1894	genus	urn:lsid:marinespecies.org:taxname:149488		Caloneis	Naviculaceae	Naviculales	Bacillariophyceae	Ochrophyta	Chromista	10.401667	124.008333	WGS84	50	PH	60	60	individual per liter	Brisneve Edullantes | Joana Mie Casibo
LiloanMPA:S14:2016-03:phytoplankton	LiloanMPA:S14:2016-03:phytoplankton:Ceratium F.Schrank, 1793	HumanObservation	2016-03	Ceratium F.Schrank, 1793	genus	urn:lsid:marinespecies.org:taxname:109506		Ceratium	Ceratiaceae	Gonyaulacales	Dinophyceae	Myzozoa	Chromista	10.401667	124.008333	WGS84	50	PH	120	120	individual per liter	Brisneve Edullantes | Joana Mie Casibo
LiloanMPA:S14:2016-03:phytoplankton	LiloanMPA:S14:2016-03:phytoplankton:Chaetoceros C.G. Ehrenberg, 1844	HumanObservation	2016-03	Chaetoceros C.G. Ehrenberg, 1844	genus	urn:lsid:marinespecies.org:taxname:148985		Chaetoceros	Chaetocerotaceae	Chaetocerotanae incertae sedis	Bacillariophyceae	Ochrophyta	Chromista	10.401667	124.008333	WGS84	50	PH	80	80	individual per liter	Brisneve Edullantes | Joana Mie Casibo
LiloanMPA:S14:2016-03:phytoplankton	LiloanMPA:S14:2016-03:phytoplankton:Coscinodiscus C.G. Ehrenberg, 1839	HumanObservation	2016-03	Coscinodiscus C.G. Ehrenberg, 1839	genus	urn:lsid:marinespecies.org:taxname:148917		Coscinodiscus	Coscinodiscaceae	Coscinodiscales	Bacillariophyceae	Ochrophyta	Chromista	10.401667	124.008333	WGS84	50	PH	5440	5440	individual per liter	Brisneve Edullantes | Joana Mie Casibo
LiloanMPA:S14:2016-03:phytoplankton	LiloanMPA:S14:2016-03:phytoplankton:Dinophysis Ehrenberg, 1839	HumanObservation	2016-03	Dinophysis Ehrenberg, 1839	genus	urn:lsid:marinespecies.org:taxname:109462		Dinophysis	Dinophysaceae	Dinophysiales	Dinophyceae	Myzozoa	Chromista	10.401667	124.008333	WGS84	50	PH	200	200	individual per liter	Brisneve Edullantes | Joana Mie Casibo
LiloanMPA:S14:2016-03:phytoplankton	LiloanMPA:S14:2016-03:phytoplankton:Gonyaulax Diesing, 1866	HumanObservation	2016-03	Gonyaulax Diesing, 1866	genus	urn:lsid:marinespecies.org:taxname:109519		Gonyaulax	Gonyaulacaceae	Gonyaulacales	Dinophyceae	Myzozoa	Chromista	10.401667	124.008333	WGS84	50	PH	3720	3720	individual per liter	Brisneve Edullantes | Joana Mie Casibo
LiloanMPA:S14:2016-03:phytoplankton	LiloanMPA:S14:2016-03:phytoplankton:Grammatophora C.G. Ehrenberg, 1840	HumanObservation	2016-03	Grammatophora C.G. Ehrenberg, 1840	genus	urn:lsid:marinespecies.org:taxname:149335		Grammatophora	Striatellaceae	Striatellales	Bacillariophyceae	Ochrophyta	Chromista	10.401667	124.008333	WGS84	50	PH	20	20	individual per liter	Brisneve Edullantes | Joana Mie Casibo
LiloanMPA:S14:2016-03:phytoplankton	LiloanMPA:S14:2016-03:phytoplankton:Gymnodinium F. Stein, 1878	HumanObservation	2016-03	Gymnodinium F. Stein, 1878	genus	urn:lsid:marinespecies.org:taxname:109475		Gymnodinium	Gymnodiniaceae	Gymnodiniales	Dinophyceae	Myzozoa	Chromista	10.401667	124.008333	WGS84	50	PH	40	40	individual per liter	Brisneve Edullantes | Joana Mie Casibo
LiloanMPA:S14:2016-03:phytoplankton	LiloanMPA:S14:2016-03:phytoplankton:Licmophora C.A. Agardh, 1827	HumanObservation	2016-03	Licmophora C.A. Agardh, 1827	genus	urn:lsid:marinespecies.org:taxname:149342		Licmophora	Licmophoraceae	Licmophorales	Bacillariophyceae	Ochrophyta	Chromista	10.401667	124.008333	WGS84	50	PH	160	160	individual per liter	Brisneve Edullantes | Joana Mie Casibo
LiloanMPA:S14:2016-03:phytoplankton	LiloanMPA:S14:2016-03:phytoplankton:Melosira C.A. Agardh, 1824	HumanObservation	2016-03	Melosira C.A. Agardh, 1824	genus	urn:lsid:marinespecies.org:taxname:149042		Melosira	Melosiraceae	Melosirales	Bacillariophyceae	Ochrophyta	Chromista	10.401667	124.008333	WGS84	50	PH	7660	7660	individual per liter	Brisneve Edullantes | Joana Mie Casibo
LiloanMPA:S14:2016-03:phytoplankton	LiloanMPA:S14:2016-03:phytoplankton:Navicula J.B.M. Bory de Saint-Vincent, 1822	HumanObservation	2016-03	Navicula J.B.M. Bory de Saint-Vincent, 1822	genus	urn:lsid:marinespecies.org:taxname:149142		Navicula	Naviculaceae	Naviculales	Bacillariophyceae	Ochrophyta	Chromista	10.401667	124.008333	WGS84	50	PH	40	40	individual per liter	Brisneve Edullantes | Joana Mie Casibo
LiloanMPA:S14:2016-03:phytoplankton	LiloanMPA:S14:2016-03:phytoplankton:Peridinium Ehrenberg, 1830	HumanObservation	2016-03	Peridinium Ehrenberg, 1830	genus	urn:lsid:marinespecies.org:taxname:109549		Peridinium	Peridiniaceae	Peridiniales	Dinophyceae	Myzozoa	Chromista	10.401667	124.008333	WGS84	50	PH	260	260	individual per liter	Brisneve Edullantes | Joana Mie Casibo
LiloanMPA:S14:2016-03:phytoplankton	LiloanMPA:S14:2016-03:phytoplankton:Prorocentrum Ehrenberg, 1834	HumanObservation	2016-03	Prorocentrum Ehrenberg, 1834	genus	urn:lsid:marinespecies.org:taxname:109566		Prorocentrum	Prorocentraceae	Prorocentrales	Dinophyceae	Myzozoa	Chromista	10.401667	124.008333	WGS84	50	PH	20	20	individual per liter	Brisneve Edullantes | Joana Mie Casibo
LiloanMPA:S14:2016-03:phytoplankton	LiloanMPA:S14:2016-03:phytoplankton:Rhabdonema F.T. Kützing, 1844	HumanObservation	2016-03	Rhabdonema F.T. Kützing, 1844	genus	urn:lsid:marinespecies.org:taxname:157072		Rhabdonema	Rhabdonemataceae	Rhabdonematales	Bacillariophyceae	Ochrophyta	Chromista	10.401667	124.008333	WGS84	50	PH	1600	1600	individual per liter	Brisneve Edullantes | Joana Mie Casibo
LiloanMPA:S14:2016-03:phytoplankton	LiloanMPA:S14:2016-03:phytoplankton:Stephanodiscus C.G. Ehrenberg, 1845	HumanObservation	2016-03	Stephanodiscus C.G. Ehrenberg, 1845	genus	urn:lsid:marinespecies.org:taxname:149079		Stephanodiscus	Stephanodiscaceae	Thalassiosirales	Bacillariophyceae	Ochrophyta	Chromista	10.401667	124.008333	WGS84	50	PH	4760	4760	individual per liter	Brisneve Edullantes | Joana Mie Casibo
LiloanMPA:S14:2016-03:phytoplankton	LiloanMPA:S14:2016-03:phytoplankton:Thalassionema A. Grunow ex C. Mereschkowsky, 1902	HumanObservation	2016-03	Thalassionema A. Grunow ex C. Mereschkowsky, 1902	genus	urn:lsid:marinespecies.org:taxname:149092		Thalassionema	Thalassionemataceae	Thalassionematales	Bacillariophyceae	Ochrophyta	Chromista	10.401667	124.008333	WGS84	50	PH	940	940	individual per liter	Brisneve Edullantes | Joana Mie Casibo
LiloanMPA:S14:2016-03:phytoplankton	LiloanMPA:S14:2016-03:phytoplankton:Triceratium C.G. Ehrenberg, 1839	HumanObservation	2016-03	Triceratium C.G. Ehrenberg, 1839	genus	urn:lsid:marinespecies.org:taxname:149154		Triceratium	Triceratiaceae	Triceratiales	Bacillariophyceae	Ochrophyta	Chromista	10.401667	124.008333	WGS84	50	PH	80	80	individual per liter	Brisneve Edullantes | Joana Mie Casibo
LiloanMPA:S15:2016-03:phytoplankton	LiloanMPA:S15:2016-03:phytoplankton:Alexandrium tamarense (Lebour) Balech, 1995	HumanObservation	2016-03	Alexandrium tamarense (Lebour) Balech, 1995	species	urn:lsid:marinespecies.org:taxname:109714	tamarense	Alexandrium	Ostreopsidaceae	Gonyaulacales	Dinophyceae	Myzozoa	Chromista	10.398056	124.005833	WGS84	50	PH	1140	1140	individual per liter	Brisneve Edullantes | Joana Mie Casibo
LiloanMPA:S15:2016-03:phytoplankton	LiloanMPA:S15:2016-03:phytoplankton:Asterionellopsis F.E. Round in F.E. Round, R.M. Crawford & D.G. Mann, 1990	HumanObservation	2016-03	Asterionellopsis F.E. Round in F.E. Round, R.M. Crawford & D.G. Mann, 1990	genus	urn:lsid:marinespecies.org:taxname:149138		Asterionellopsis	Fragilariaceae	Fragilariales	Bacillariophyceae	Ochrophyta	Chromista	10.398056	124.005833	WGS84	50	PH	2240	2240	individual per liter	Brisneve Edullantes | Joana Mie Casibo
LiloanMPA:S15:2016-03:phytoplankton	LiloanMPA:S15:2016-03:phytoplankton:Chaetoceros C.G. Ehrenberg, 1844	HumanObservation	2016-03	Chaetoceros C.G. Ehrenberg, 1844	genus	urn:lsid:marinespecies.org:taxname:148985		Chaetoceros	Chaetocerotaceae	Chaetocerotanae incertae sedis	Bacillariophyceae	Ochrophyta	Chromista	10.398056	124.005833	WGS84	50	PH	40	40	individual per liter	Brisneve Edullantes | Joana Mie Casibo
LiloanMPA:S15:2016-03:phytoplankton	LiloanMPA:S15:2016-03:phytoplankton:Coscinodiscus C.G. Ehrenberg, 1839	HumanObservation	2016-03	Coscinodiscus C.G. Ehrenberg, 1839	genus	urn:lsid:marinespecies.org:taxname:148917		Coscinodiscus	Coscinodiscaceae	Coscinodiscales	Bacillariophyceae	Ochrophyta	Chromista	10.398056	124.005833	WGS84	50	PH	5020	5020	individual per liter	Brisneve Edullantes | Joana Mie Casibo
LiloanMPA:S15:2016-03:phytoplankton	LiloanMPA:S15:2016-03:phytoplankton:Dinophysis Ehrenberg, 1839	HumanObservation	2016-03	Dinophysis Ehrenberg, 1839	genus	urn:lsid:marinespecies.org:taxname:109462		Dinophysis	Dinophysaceae	Dinophysiales	Dinophyceae	Myzozoa	Chromista	10.398056	124.005833	WGS84	50	PH	60	60	individual per liter	Brisneve Edullantes | Joana Mie Casibo
LiloanMPA:S15:2016-03:phytoplankton	LiloanMPA:S15:2016-03:phytoplankton:Gonyaulax Diesing, 1866	HumanObservation	2016-03	Gonyaulax Diesing, 1866	genus	urn:lsid:marinespecies.org:taxname:109519		Gonyaulax	Gonyaulacaceae	Gonyaulacales	Dinophyceae	Myzozoa	Chromista	10.398056	124.005833	WGS84	50	PH	700	700	individual per liter	Brisneve Edullantes | Joana Mie Casibo
LiloanMPA:S15:2016-03:phytoplankton	LiloanMPA:S15:2016-03:phytoplankton:Hemiaulus P.A.C. Heiberg, 1863	HumanObservation	2016-03	Hemiaulus P.A.C. Heiberg, 1863	genus	urn:lsid:marinespecies.org:taxname:163248		Hemiaulus	Hemiaulaceae	Hemiaulales	Bacillariophyceae	Ochrophyta	Chromista	10.398056	124.005833	WGS84	50	PH	120	120	individual per liter	Brisneve Edullantes | Joana Mie Casibo
LiloanMPA:S15:2016-03:phytoplankton	LiloanMPA:S15:2016-03:phytoplankton:Melosira C.A. Agardh, 1824	HumanObservation	2016-03	Melosira C.A. Agardh, 1824	genus	urn:lsid:marinespecies.org:taxname:149042		Melosira	Melosiraceae	Melosirales	Bacillariophyceae	Ochrophyta	Chromista	10.398056	124.005833	WGS84	50	PH	440	440	individual per liter	Brisneve Edullantes | Joana Mie Casibo
LiloanMPA:S15:2016-03:phytoplankton	LiloanMPA:S15:2016-03:phytoplankton:Navicula J.B.M. Bory de Saint-Vincent, 1822	HumanObservation	2016-03	Navicula J.B.M. Bory de Saint-Vincent, 1822	genus	urn:lsid:marinespecies.org:taxname:149142		Navicula	Naviculaceae	Naviculales	Bacillariophyceae	Ochrophyta	Chromista	10.398056	124.005833	WGS84	50	PH	100	100	individual per liter	Brisneve Edullantes | Joana Mie Casibo
LiloanMPA:S15:2016-03:phytoplankton	LiloanMPA:S15:2016-03:phytoplankton:Peridinium Ehrenberg, 1830	HumanObservation	2016-03	Peridinium Ehrenberg, 1830	genus	urn:lsid:marinespecies.org:taxname:109549		Peridinium	Peridiniaceae	Peridiniales	Dinophyceae	Myzozoa	Chromista	10.398056	124.005833	WGS84	50	PH	20	20	individual per liter	Brisneve Edullantes | Joana Mie Casibo
LiloanMPA:S15:2016-03:phytoplankton	LiloanMPA:S15:2016-03:phytoplankton:Rhabdonema F.T. Kützing, 1844	HumanObservation	2016-03	Rhabdonema F.T. Kützing, 1844	genus	urn:lsid:marinespecies.org:taxname:157072		Rhabdonema	Rhabdonemataceae	Rhabdonematales	Bacillariophyceae	Ochrophyta	Chromista	10.398056	124.005833	WGS84	50	PH	2480	2480	individual per liter	Brisneve Edullantes | Joana Mie Casibo
LiloanMPA:S15:2016-03:phytoplankton	LiloanMPA:S15:2016-03:phytoplankton:Stephanodiscus C.G. Ehrenberg, 1845	HumanObservation	2016-03	Stephanodiscus C.G. Ehrenberg, 1845	genus	urn:lsid:marinespecies.org:taxname:149079		Stephanodiscus	Stephanodiscaceae	Thalassiosirales	Bacillariophyceae	Ochrophyta	Chromista	10.398056	124.005833	WGS84	50	PH	6480	6480	individual per liter	Brisneve Edullantes | Joana Mie Casibo
LiloanMPA:S15:2016-03:phytoplankton	LiloanMPA:S15:2016-03:phytoplankton:Thalassionema A. Grunow ex C. Mereschkowsky, 1902	HumanObservation	2016-03	Thalassionema A. Grunow ex C. Mereschkowsky, 1902	genus	urn:lsid:marinespecies.org:taxname:149092		Thalassionema	Thalassionemataceae	Thalassionematales	Bacillariophyceae	Ochrophyta	Chromista	10.398056	124.005833	WGS84	50	PH	11920	11920	individual per liter	Brisneve Edullantes | Joana Mie Casibo
LiloanMPA:S15:2016-03:phytoplankton	LiloanMPA:S15:2016-03:phytoplankton:Thalassiothrix P.T. Cleve & A. Grunow, 1880	HumanObservation	2016-03	Thalassiothrix P.T. Cleve & A. Grunow, 1880	genus	urn:lsid:marinespecies.org:taxname:157081		Thalassiothrix	Thalassionemataceae	Thalassionematales	Bacillariophyceae	Ochrophyta	Chromista	10.398056	124.005833	WGS84	50	PH	240	240	individual per liter	Brisneve Edullantes | Joana Mie Casibo
LiloanMPA:S15:2016-03:phytoplankton	LiloanMPA:S15:2016-03:phytoplankton:Triceratium C.G. Ehrenberg, 1839	HumanObservation	2016-03	Triceratium C.G. Ehrenberg, 1839	genus	urn:lsid:marinespecies.org:taxname:149154		Triceratium	Triceratiaceae	Triceratiales	Bacillariophyceae	Ochrophyta	Chromista	10.398056	124.005833	WGS84	50	PH	20	20	individual per liter	Brisneve Edullantes | Joana Mie Casibo
LiloanMPA:S16:2016-03:phytoplankton	LiloanMPA:S16:2016-03:phytoplankton:Alexandrium tamarense (Lebour) Balech, 1995	HumanObservation	2016-03	Alexandrium tamarense (Lebour) Balech, 1995	species	urn:lsid:marinespecies.org:taxname:109714	tamarense	Alexandrium	Ostreopsidaceae	Gonyaulacales	Dinophyceae	Myzozoa	Chromista	10.396944	124.005278	WGS84	50	PH	140	140	individual per liter	Brisneve Edullantes | Joana Mie Casibo
LiloanMPA:S16:2016-03:phytoplankton	LiloanMPA:S16:2016-03:phytoplankton:Asterionellopsis F.E. Round in F.E. Round, R.M. Crawford & D.G. Mann, 1990	HumanObservation	2016-03	Asterionellopsis F.E. Round in F.E. Round, R.M. Crawford & D.G. Mann, 1990	genus	urn:lsid:marinespecies.org:taxname:149138		Asterionellopsis	Fragilariaceae	Fragilariales	Bacillariophyceae	Ochrophyta	Chromista	10.396944	124.005278	WGS84	50	PH	1140	1140	individual per liter	Brisneve Edullantes | Joana Mie Casibo
LiloanMPA:S16:2016-03:phytoplankton	LiloanMPA:S16:2016-03:phytoplankton:Ceratium F.Schrank, 1793	HumanObservation	2016-03	Ceratium F.Schrank, 1793	genus	urn:lsid:marinespecies.org:taxname:109506		Ceratium	Ceratiaceae	Gonyaulacales	Dinophyceae	Myzozoa	Chromista	10.396944	124.005278	WGS84	50	PH	100	100	individual per liter	Brisneve Edullantes | Joana Mie Casibo
LiloanMPA:S16:2016-03:phytoplankton	LiloanMPA:S16:2016-03:phytoplankton:Coscinodiscus C.G. Ehrenberg, 1839	HumanObservation	2016-03	Coscinodiscus C.G. Ehrenberg, 1839	genus	urn:lsid:marinespecies.org:taxname:148917		Coscinodiscus	Coscinodiscaceae	Coscinodiscales	Bacillariophyceae	Ochrophyta	Chromista	10.396944	124.005278	WGS84	50	PH	4140	4140	individual per liter	Brisneve Edullantes | Joana Mie Casibo
LiloanMPA:S16:2016-03:phytoplankton	LiloanMPA:S16:2016-03:phytoplankton:Dinophysis Ehrenberg, 1839	HumanObservation	2016-03	Dinophysis Ehrenberg, 1839	genus	urn:lsid:marinespecies.org:taxname:109462		Dinophysis	Dinophysaceae	Dinophysiales	Dinophyceae	Myzozoa	Chromista	10.396944	124.005278	WGS84	50	PH	80	80	individual per liter	Brisneve Edullantes | Joana Mie Casibo
LiloanMPA:S16:2016-03:phytoplankton	LiloanMPA:S16:2016-03:phytoplankton:Gomphonema C.G. Ehrenberg, 1832	HumanObservation	2016-03	Gomphonema C.G. Ehrenberg, 1832	genus	urn:lsid:marinespecies.org:taxname:149553		Gomphonema	Gomphonemataceae	Cymbellales	Bacillariophyceae	Ochrophyta	Chromista	10.396944	124.005278	WGS84	50	PH	100	100	individual per liter	Brisneve Edullantes | Joana Mie Casibo
LiloanMPA:S16:2016-03:phytoplankton	LiloanMPA:S16:2016-03:phytoplankton:Gonyaulax Diesing, 1866	HumanObservation	2016-03	Gonyaulax Diesing, 1866	genus	urn:lsid:marinespecies.org:taxname:109519		Gonyaulax	Gonyaulacaceae	Gonyaulacales	Dinophyceae	Myzozoa	Chromista	10.396944	124.005278	WGS84	50	PH	2720	2720	individual per liter	Brisneve Edullantes | Joana Mie Casibo
LiloanMPA:S16:2016-03:phytoplankton	LiloanMPA:S16:2016-03:phytoplankton:Hemiaulus P.A.C. Heiberg, 1863	HumanObservation	2016-03	Hemiaulus P.A.C. Heiberg, 1863	genus	urn:lsid:marinespecies.org:taxname:163248		Hemiaulus	Hemiaulaceae	Hemiaulales	Bacillariophyceae	Ochrophyta	Chromista	10.396944	124.005278	WGS84	50	PH	500	500	individual per liter	Brisneve Edullantes | Joana Mie Casibo
LiloanMPA:S16:2016-03:phytoplankton	LiloanMPA:S16:2016-03:phytoplankton:Melosira C.A. Agardh, 1824	HumanObservation	2016-03	Melosira C.A. Agardh, 1824	genus	urn:lsid:marinespecies.org:taxname:149042		Melosira	Melosiraceae	Melosirales	Bacillariophyceae	Ochrophyta	Chromista	10.396944	124.005278	WGS84	50	PH	100	100	individual per liter	Brisneve Edullantes | Joana Mie Casibo
LiloanMPA:S16:2016-03:phytoplankton	LiloanMPA:S16:2016-03:phytoplankton:Peridinium Ehrenberg, 1830	HumanObservation	2016-03	Peridinium Ehrenberg, 1830	genus	urn:lsid:marinespecies.org:taxname:109549		Peridinium	Peridiniaceae	Peridiniales	Dinophyceae	Myzozoa	Chromista	10.396944	124.005278	WGS84	50	PH	100	100	individual per liter	Brisneve Edullantes | Joana Mie Casibo
LiloanMPA:S16:2016-03:phytoplankton	LiloanMPA:S16:2016-03:phytoplankton:Rhabdonema F.T. Kützing, 1844	HumanObservation	2016-03	Rhabdonema F.T. Kützing, 1844	genus	urn:lsid:marinespecies.org:taxname:157072		Rhabdonema	Rhabdonemataceae	Rhabdonematales	Bacillariophyceae	Ochrophyta	Chromista	10.396944	124.005278	WGS84	50	PH	520	520	individual per liter	Brisneve Edullantes | Joana Mie Casibo
LiloanMPA:S16:2016-03:phytoplankton	LiloanMPA:S16:2016-03:phytoplankton:Stephanodiscus C.G. Ehrenberg, 1845	HumanObservation	2016-03	Stephanodiscus C.G. Ehrenberg, 1845	genus	urn:lsid:marinespecies.org:taxname:149079		Stephanodiscus	Stephanodiscaceae	Thalassiosirales	Bacillariophyceae	Ochrophyta	Chromista	10.396944	124.005278	WGS84	50	PH	2380	2380	individual per liter	Brisneve Edullantes | Joana Mie Casibo
LiloanMPA:S16:2016-03:phytoplankton	LiloanMPA:S16:2016-03:phytoplankton:Thalassionema A. Grunow ex C. Mereschkowsky, 1902	HumanObservation	2016-03	Thalassionema A. Grunow ex C. Mereschkowsky, 1902	genus	urn:lsid:marinespecies.org:taxname:149092		Thalassionema	Thalassionemataceae	Thalassionematales	Bacillariophyceae	Ochrophyta	Chromista	10.396944	124.005278	WGS84	50	PH	8040	8040	individual per liter	Brisneve Edullantes | Joana Mie Casibo
LiloanMPA:S17:2016-03:phytoplankton	LiloanMPA:S17:2016-03:phytoplankton:Alexandrium tamarense (Lebour) Balech, 1995	HumanObservation	2016-03	Alexandrium tamarense (Lebour) Balech, 1995	species	urn:lsid:marinespecies.org:taxname:109714	tamarense	Alexandrium	Ostreopsidaceae	Gonyaulacales	Dinophyceae	Myzozoa	Chromista	10.391944	124.009444	WGS84	50	PH	11200	11200	individual per liter	Brisneve Edullantes | Joana Mie Casibo
LiloanMPA:S17:2016-03:phytoplankton	LiloanMPA:S17:2016-03:phytoplankton:Asterionella A.H. Hassall, 1850	HumanObservation	2016-03	Asterionella A.H. Hassall, 1850	genus	urn:lsid:marinespecies.org:taxname:148953		Asterionella	Fragilariaceae	Fragilariales	Bacillariophyceae	Ochrophyta	Chromista	10.391944	124.009444	WGS84	50	PH	800	800	individual per liter	Brisneve Edullantes | Joana Mie Casibo
LiloanMPA:S17:2016-03:phytoplankton	LiloanMPA:S17:2016-03:phytoplankton:Coscinodiscus C.G. Ehrenberg, 1839	HumanObservation	2016-03	Coscinodiscus C.G. Ehrenberg, 1839	genus	urn:lsid:marinespecies.org:taxname:148917		Coscinodiscus	Coscinodiscaceae	Coscinodiscales	Bacillariophyceae	Ochrophyta	Chromista	10.391944	124.009444	WGS84	50	PH	1480	1480	individual per liter	Brisneve Edullantes | Joana Mie Casibo
LiloanMPA:S17:2016-03:phytoplankton	LiloanMPA:S17:2016-03:phytoplankton:Cymbella C.A. Agardh, 1830	HumanObservation	2016-03	Cymbella C.A. Agardh, 1830	genus	urn:lsid:marinespecies.org:taxname:149538		Cymbella	Cymbellaceae	Cymbellales	Bacillariophyceae	Ochrophyta	Chromista	10.391944	124.009444	WGS84	50	PH	20	20	individual per liter	Brisneve Edullantes | Joana Mie Casibo
LiloanMPA:S17:2016-03:phytoplankton	LiloanMPA:S17:2016-03:phytoplankton:Gonyaulax Diesing, 1866	HumanObservation	2016-03	Gonyaulax Diesing, 1866	genus	urn:lsid:marinespecies.org:taxname:109519		Gonyaulax	Gonyaulacaceae	Gonyaulacales	Dinophyceae	Myzozoa	Chromista	10.391944	124.009444	WGS84	50	PH	8140	8140	individual per liter	Brisneve Edullantes | Joana Mie Casibo
LiloanMPA:S17:2016-03:phytoplankton	LiloanMPA:S17:2016-03:phytoplankton:Gymnodinium F. Stein, 1878	HumanObservation	2016-03	Gymnodinium F. Stein, 1878	genus	urn:lsid:marinespecies.org:taxname:109475		Gymnodinium	Gymnodiniaceae	Gymnodiniales	Dinophyceae	Myzozoa	Chromista	10.391944	124.009444	WGS84	50	PH	1320	1320	individual per liter	Brisneve Edullantes | Joana Mie Casibo
LiloanMPA:S17:2016-03:phytoplankton	LiloanMPA:S17:2016-03:phytoplankton:Gyrodinium Kofoid & Swezy, 1921	HumanObservation	2016-03	Gyrodinium Kofoid & Swezy, 1921	genus	urn:lsid:marinespecies.org:taxname:109476		Gyrodinium	Gymnodiniaceae	Gymnodiniales	Dinophyceae	Myzozoa	Chromista	10.391944	124.009444	WGS84	50	PH	40	40	individual per liter	Brisneve Edullantes | Joana Mie Casibo
LiloanMPA:S17:2016-03:phytoplankton	LiloanMPA:S17:2016-03:phytoplankton:Hemiaulus P.A.C. Heiberg, 1863	HumanObservation	2016-03	Hemiaulus P.A.C. Heiberg, 1863	genus	urn:lsid:marinespecies.org:taxname:163248		Hemiaulus	Hemiaulaceae	Hemiaulales	Bacillariophyceae	Ochrophyta	Chromista	10.391944	124.009444	WGS84	50	PH	1000	1000	individual per liter	Brisneve Edullantes | Joana Mie Casibo
LiloanMPA:S17:2016-03:phytoplankton	LiloanMPA:S17:2016-03:phytoplankton:Karlodinium J.Larsen, 2000	HumanObservation	2016-03	Karlodinium J.Larsen, 2000	genus	urn:lsid:marinespecies.org:taxname:231789		Karlodinium	Kareniaceae	Gymnodiniales	Dinophyceae	Myzozoa	Chromista	10.391944	124.009444	WGS84	50	PH	100	100	individual per liter	Brisneve Edullantes | Joana Mie Casibo
LiloanMPA:S17:2016-03:phytoplankton	LiloanMPA:S17:2016-03:phytoplankton:Lauderia P.T. Cleve, 1873	HumanObservation	2016-03	Lauderia P.T. Cleve, 1873	genus	urn:lsid:marinespecies.org:taxname:149134		Lauderia	Lauderiaceae	Thalassiosirales	Bacillariophyceae	Ochrophyta	Chromista	10.391944	124.009444	WGS84	50	PH	260	260	individual per liter	Brisneve Edullantes | Joana Mie Casibo
LiloanMPA:S17:2016-03:phytoplankton	LiloanMPA:S17:2016-03:phytoplankton:Melosira C.A. Agardh, 1824	HumanObservation	2016-03	Melosira C.A. Agardh, 1824	genus	urn:lsid:marinespecies.org:taxname:149042		Melosira	Melosiraceae	Melosirales	Bacillariophyceae	Ochrophyta	Chromista	10.391944	124.009444	WGS84	50	PH	620	620	individual per liter	Brisneve Edullantes | Joana Mie Casibo
LiloanMPA:S17:2016-03:phytoplankton	LiloanMPA:S17:2016-03:phytoplankton:Noctiluca Suriray, 1836	HumanObservation	2016-03	Noctiluca Suriray, 1836	genus	urn:lsid:marinespecies.org:taxname:109500		Noctiluca	Noctilucaceae	Noctilucales	Dinophyceae	Myzozoa	Chromista	10.391944	124.009444	WGS84	50	PH	440	440	individual per liter	Brisneve Edullantes | Joana Mie Casibo
LiloanMPA:S17:2016-03:phytoplankton	LiloanMPA:S17:2016-03:phytoplankton:Protoperidinium claudicans (Paulsen, 1907) Balech, 1974	HumanObservation	2016-03	Protoperidinium claudicans (Paulsen, 1907) Balech, 1974	species	urn:lsid:marinespecies.org:taxname:163862	claudicans	Protoperidinium	Protoperidiniaceae	Peridiniales	Dinophyceae	Myzozoa	Chromista	10.391944	124.009444	WGS84	50	PH	40	40	individual per liter	Brisneve Edullantes | Joana Mie Casibo
LiloanMPA:S17:2016-03:phytoplankton	LiloanMPA:S17:2016-03:phytoplankton:Rhabdonema F.T. Kützing, 1844	HumanObservation	2016-03	Rhabdonema F.T. Kützing, 1844	genus	urn:lsid:marinespecies.org:taxname:157072		Rhabdonema	Rhabdonemataceae	Rhabdonematales	Bacillariophyceae	Ochrophyta	Chromista	10.391944	124.009444	WGS84	50	PH	480	480	individual per liter	Brisneve Edullantes | Joana Mie Casibo
LiloanMPA:S17:2016-03:phytoplankton	LiloanMPA:S17:2016-03:phytoplankton:Synedra C.G. Ehrenberg, 1830	HumanObservation	2016-03	Synedra C.G. Ehrenberg, 1830	genus	urn:lsid:marinespecies.org:taxname:149186		Synedra	Fragilariaceae	Fragilariales	Bacillariophyceae	Ochrophyta	Chromista	10.391944	124.009444	WGS84	50	PH	220	220	individual per liter	Brisneve Edullantes | Joana Mie Casibo
LiloanMPA:S17:2016-03:phytoplankton	LiloanMPA:S17:2016-03:phytoplankton:Thalassiothrix P.T. Cleve & A. Grunow, 1880	HumanObservation	2016-03	Thalassiothrix P.T. Cleve & A. Grunow, 1880	genus	urn:lsid:marinespecies.org:taxname:157081		Thalassiothrix	Thalassionemataceae	Thalassionematales	Bacillariophyceae	Ochrophyta	Chromista	10.391944	124.009444	WGS84	50	PH	60	60	individual per liter	Brisneve Edullantes | Joana Mie Casibo
LiloanMPA:S17:2016-03:phytoplankton	LiloanMPA:S17:2016-03:phytoplankton:Triceratium C.G. Ehrenberg, 1839	HumanObservation	2016-03	Triceratium C.G. Ehrenberg, 1839	genus	urn:lsid:marinespecies.org:taxname:149154		Triceratium	Triceratiaceae	Triceratiales	Bacillariophyceae	Ochrophyta	Chromista	10.391944	124.009444	WGS84	50	PH	880	880	individual per liter	Brisneve Edullantes | Joana Mie Casibo
LiloanMPA:S18:2016-03:phytoplankton	LiloanMPA:S18:2016-03:phytoplankton:Alexandrium tamarense (Lebour) Balech, 1995	HumanObservation	2016-03	Alexandrium tamarense (Lebour) Balech, 1995	species	urn:lsid:marinespecies.org:taxname:109714	tamarense	Alexandrium	Ostreopsidaceae	Gonyaulacales	Dinophyceae	Myzozoa	Chromista	10.392952	124.01224	WGS84	50	PH	8120	8120	individual per liter	Brisneve Edullantes | Joana Mie Casibo
LiloanMPA:S18:2016-03:phytoplankton	LiloanMPA:S18:2016-03:phytoplankton:Asterionella A.H. Hassall, 1850	HumanObservation	2016-03	Asterionella A.H. Hassall, 1850	genus	urn:lsid:marinespecies.org:taxname:148953		Asterionella	Fragilariaceae	Fragilariales	Bacillariophyceae	Ochrophyta	Chromista	10.392952	124.01224	WGS84	50	PH	140	140	individual per liter	Brisneve Edullantes | Joana Mie Casibo
LiloanMPA:S18:2016-03:phytoplankton	LiloanMPA:S18:2016-03:phytoplankton:Gonyaulax Diesing, 1866	HumanObservation	2016-03	Gonyaulax Diesing, 1866	genus	urn:lsid:marinespecies.org:taxname:109519		Gonyaulax	Gonyaulacaceae	Gonyaulacales	Dinophyceae	Myzozoa	Chromista	10.392952	124.01224	WGS84	50	PH	6860	6860	individual per liter	Brisneve Edullantes | Joana Mie Casibo
LiloanMPA:S18:2016-03:phytoplankton	LiloanMPA:S18:2016-03:phytoplankton:Gymnodinium F. Stein, 1878	HumanObservation	2016-03	Gymnodinium F. Stein, 1878	genus	urn:lsid:marinespecies.org:taxname:109475		Gymnodinium	Gymnodiniaceae	Gymnodiniales	Dinophyceae	Myzozoa	Chromista	10.392952	124.01224	WGS84	50	PH	700	700	individual per liter	Brisneve Edullantes | Joana Mie Casibo
LiloanMPA:S18:2016-03:phytoplankton	LiloanMPA:S18:2016-03:phytoplankton:Hemiaulus P.A.C. Heiberg, 1863	HumanObservation	2016-03	Hemiaulus P.A.C. Heiberg, 1863	genus	urn:lsid:marinespecies.org:taxname:163248		Hemiaulus	Hemiaulaceae	Hemiaulales	Bacillariophyceae	Ochrophyta	Chromista	10.392952	124.01224	WGS84	50	PH	800	800	individual per liter	Brisneve Edullantes | Joana Mie Casibo
LiloanMPA:S18:2016-03:phytoplankton	LiloanMPA:S18:2016-03:phytoplankton:Lauderia P.T. Cleve, 1873	HumanObservation	2016-03	Lauderia P.T. Cleve, 1873	genus	urn:lsid:marinespecies.org:taxname:149134		Lauderia	Lauderiaceae	Thalassiosirales	Bacillariophyceae	Ochrophyta	Chromista	10.392952	124.01224	WGS84	50	PH	140	140	individual per liter	Brisneve Edullantes | Joana Mie Casibo
LiloanMPA:S18:2016-03:phytoplankton	LiloanMPA:S18:2016-03:phytoplankton:Melosira C.A. Agardh, 1824	HumanObservation	2016-03	Melosira C.A. Agardh, 1824	genus	urn:lsid:marinespecies.org:taxname:149042		Melosira	Melosiraceae	Melosirales	Bacillariophyceae	Ochrophyta	Chromista	10.392952	124.01224	WGS84	50	PH	260	260	individual per liter	Brisneve Edullantes | Joana Mie Casibo
LiloanMPA:S18:2016-03:phytoplankton	LiloanMPA:S18:2016-03:phytoplankton:Protoperidinium claudicans (Paulsen, 1907) Balech, 1974	HumanObservation	2016-03	Protoperidinium claudicans (Paulsen, 1907) Balech, 1974	species	urn:lsid:marinespecies.org:taxname:163862	claudicans	Protoperidinium	Protoperidiniaceae	Peridiniales	Dinophyceae	Myzozoa	Chromista	10.392952	124.01224	WGS84	50	PH	40	40	individual per liter	Brisneve Edullantes | Joana Mie Casibo
LiloanMPA:S18:2016-03:phytoplankton	LiloanMPA:S18:2016-03:phytoplankton:Rhabdonema F.T. Kützing, 1844	HumanObservation	2016-03	Rhabdonema F.T. Kützing, 1844	genus	urn:lsid:marinespecies.org:taxname:157072		Rhabdonema	Rhabdonemataceae	Rhabdonematales	Bacillariophyceae	Ochrophyta	Chromista	10.392952	124.01224	WGS84	50	PH	940	940	individual per liter	Brisneve Edullantes | Joana Mie Casibo
LiloanMPA:S18:2016-03:phytoplankton	LiloanMPA:S18:2016-03:phytoplankton:Synedra C.G. Ehrenberg, 1830	HumanObservation	2016-03	Synedra C.G. Ehrenberg, 1830	genus	urn:lsid:marinespecies.org:taxname:149186		Synedra	Fragilariaceae	Fragilariales	Bacillariophyceae	Ochrophyta	Chromista	10.392952	124.01224	WGS84	50	PH	40	40	individual per liter	Brisneve Edullantes | Joana Mie Casibo
LiloanMPA:S18:2016-03:phytoplankton	LiloanMPA:S18:2016-03:phytoplankton:Triceratium C.G. Ehrenberg, 1839	HumanObservation	2016-03	Triceratium C.G. Ehrenberg, 1839	genus	urn:lsid:marinespecies.org:taxname:149154		Triceratium	Triceratiaceae	Triceratiales	Bacillariophyceae	Ochrophyta	Chromista	10.392952	124.01224	WGS84	50	PH	360	360	individual per liter	Brisneve Edullantes | Joana Mie Casibo
LiloanMPA:S19:2016-03:phytoplankton	LiloanMPA:S19:2016-03:phytoplankton:Actinocyclus C.G. Ehrenberg, 1837	HumanObservation	2016-03	Actinocyclus C.G. Ehrenberg, 1837	genus	urn:lsid:marinespecies.org:taxname:148944		Actinocyclus	Hemidiscaceae	Coscinodiscales	Bacillariophyceae	Ochrophyta	Chromista	10.394167	124.010278	WGS84	50	PH	20	20	individual per liter	Brisneve Edullantes | Joana Mie Casibo
LiloanMPA:S19:2016-03:phytoplankton	LiloanMPA:S19:2016-03:phytoplankton:Alexandrium tamarense (Lebour) Balech, 1995	HumanObservation	2016-03	Alexandrium tamarense (Lebour) Balech, 1995	species	urn:lsid:marinespecies.org:taxname:109714	tamarense	Alexandrium	Ostreopsidaceae	Gonyaulacales	Dinophyceae	Myzozoa	Chromista	10.394167	124.010278	WGS84	50	PH	7520	7520	individual per liter	Brisneve Edullantes | Joana Mie Casibo
LiloanMPA:S19:2016-03:phytoplankton	LiloanMPA:S19:2016-03:phytoplankton:Anabaena Bory de Saint-Vincent ex Bornet & Flahault, 1886	HumanObservation	2016-03	Anabaena Bory de Saint-Vincent ex Bornet & Flahault, 1886	genus	urn:lsid:marinespecies.org:taxname:146585		Anabaena	Nostocaceae	Nostocales	Cyanophyceae	Cyanobacteria	Bacteria	10.394167	124.010278	WGS84	50	PH	60	60	individual per liter	Brisneve Edullantes | Joana Mie Casibo
LiloanMPA:S19:2016-03:phytoplankton	LiloanMPA:S19:2016-03:phytoplankton:Asterionellopsis F.E. Round in F.E. Round, R.M. Crawford & D.G. Mann, 1990	HumanObservation	2016-03	Asterionellopsis F.E. Round in F.E. Round, R.M. Crawford & D.G. Mann, 1990	genus	urn:lsid:marinespecies.org:taxname:149138		Asterionellopsis	Fragilariaceae	Fragilariales	Bacillariophyceae	Ochrophyta	Chromista	10.394167	124.010278	WGS84	50	PH	1360	1360	individual per liter	Brisneve Edullantes | Joana Mie Casibo
LiloanMPA:S19:2016-03:phytoplankton	LiloanMPA:S19:2016-03:phytoplankton:Ceratium F.Schrank, 1793	HumanObservation	2016-03	Ceratium F.Schrank, 1793	genus	urn:lsid:marinespecies.org:taxname:109506		Ceratium	Ceratiaceae	Gonyaulacales	Dinophyceae	Myzozoa	Chromista	10.394167	124.010278	WGS84	50	PH	40	40	individual per liter	Brisneve Edullantes | Joana Mie Casibo
LiloanMPA:S19:2016-03:phytoplankton	LiloanMPA:S19:2016-03:phytoplankton:Chaetoceros C.G. Ehrenberg, 1844	HumanObservation	2016-03	Chaetoceros C.G. Ehrenberg, 1844	genus	urn:lsid:marinespecies.org:taxname:148985		Chaetoceros	Chaetocerotaceae	Chaetocerotanae incertae sedis	Bacillariophyceae	Ochrophyta	Chromista	10.394167	124.010278	WGS84	50	PH	160	160	individual per liter	Brisneve Edullantes | Joana Mie Casibo
LiloanMPA:S19:2016-03:phytoplankton	LiloanMPA:S19:2016-03:phytoplankton:Coscinodiscus C.G. Ehrenberg, 1839	HumanObservation	2016-03	Coscinodiscus C.G. Ehrenberg, 1839	genus	urn:lsid:marinespecies.org:taxname:148917		Coscinodiscus	Coscinodiscaceae	Coscinodiscales	Bacillariophyceae	Ochrophyta	Chromista	10.394167	124.010278	WGS84	50	PH	40	40	individual per liter	Brisneve Edullantes | Joana Mie Casibo
LiloanMPA:S19:2016-03:phytoplankton	LiloanMPA:S19:2016-03:phytoplankton:Cymbella C.A. Agardh, 1830	HumanObservation	2016-03	Cymbella C.A. Agardh, 1830	genus	urn:lsid:marinespecies.org:taxname:149538		Cymbella	Cymbellaceae	Cymbellales	Bacillariophyceae	Ochrophyta	Chromista	10.394167	124.010278	WGS84	50	PH	80	80	individual per liter	Brisneve Edullantes | Joana Mie Casibo
LiloanMPA:S19:2016-03:phytoplankton	LiloanMPA:S19:2016-03:phytoplankton:Dinophysis Ehrenberg, 1839	HumanObservation	2016-03	Dinophysis Ehrenberg, 1839	genus	urn:lsid:marinespecies.org:taxname:109462		Dinophysis	Dinophysaceae	Dinophysiales	Dinophyceae	Myzozoa	Chromista	10.394167	124.010278	WGS84	50	PH	80	80	individual per liter	Brisneve Edullantes | Joana Mie Casibo
LiloanMPA:S19:2016-03:phytoplankton	LiloanMPA:S19:2016-03:phytoplankton:Diploneis (C. G. Ehrenberg) P.T. Cleve, 1894	HumanObservation	2016-03	Diploneis (C. G. Ehrenberg) P.T. Cleve, 1894	genus	urn:lsid:marinespecies.org:taxname:149018		Diploneis	Diploneidaceae	Naviculales	Bacillariophyceae	Ochrophyta	Chromista	10.394167	124.010278	WGS84	50	PH	1960	1960	individual per liter	Brisneve Edullantes | Joana Mie Casibo
LiloanMPA:S19:2016-03:phytoplankton	LiloanMPA:S19:2016-03:phytoplankton:Ditylum J.W. Bailey ex L.W. Bailey, 1861	HumanObservation	2016-03	Ditylum J.W. Bailey ex L.W. Bailey, 1861	genus	urn:lsid:marinespecies.org:taxname:149022		Ditylum	Lithodesmiaceae	Lithodesmiales	Bacillariophyceae	Ochrophyta	Chromista	10.394167	124.010278	WGS84	50	PH	620	620	individual per liter	Brisneve Edullantes | Joana Mie Casibo
LiloanMPA:S19:2016-03:phytoplankton	LiloanMPA:S19:2016-03:phytoplankton:Eunotogramma J.F. Weisse, 1854	HumanObservation	2016-03	Eunotogramma J.F. Weisse, 1854	genus	urn:lsid:marinespecies.org:taxname:160527		Eunotogramma	Anaulaceae	Anaulales	Bacillariophyceae	Ochrophyta	Chromista	10.394167	124.010278	WGS84	50	PH	60	60	individual per liter	Brisneve Edullantes | Joana Mie Casibo
LiloanMPA:S19:2016-03:phytoplankton	LiloanMPA:S19:2016-03:phytoplankton:Fragilaria H.C. Lyngbye, 1819	HumanObservation	2016-03	Fragilaria H.C. Lyngbye, 1819	genus	urn:lsid:marinespecies.org:taxname:149028		Fragilaria	Fragilariaceae	Fragilariales	Bacillariophyceae	Ochrophyta	Chromista	10.394167	124.010278	WGS84	50	PH	20	20	individual per liter	Brisneve Edullantes | Joana Mie Casibo
LiloanMPA:S19:2016-03:phytoplankton	LiloanMPA:S19:2016-03:phytoplankton:Gomphonema C.G. Ehrenberg, 1832	HumanObservation	2016-03	Gomphonema C.G. Ehrenberg, 1832	genus	urn:lsid:marinespecies.org:taxname:149553		Gomphonema	Gomphonemataceae	Cymbellales	Bacillariophyceae	Ochrophyta	Chromista	10.394167	124.010278	WGS84	50	PH	20	20	individual per liter	Brisneve Edullantes | Joana Mie Casibo
LiloanMPA:S19:2016-03:phytoplankton	LiloanMPA:S19:2016-03:phytoplankton:Gonyaulax Diesing, 1866	HumanObservation	2016-03	Gonyaulax Diesing, 1866	genus	urn:lsid:marinespecies.org:taxname:109519		Gonyaulax	Gonyaulacaceae	Gonyaulacales	Dinophyceae	Myzozoa	Chromista	10.394167	124.010278	WGS84	50	PH	1440	1440	individual per liter	Brisneve Edullantes | Joana Mie Casibo
LiloanMPA:S19:2016-03:phytoplankton	LiloanMPA:S19:2016-03:phytoplankton:Gymnodinium F. Stein, 1878	HumanObservation	2016-03	Gymnodinium F. Stein, 1878	genus	urn:lsid:marinespecies.org:taxname:109475		Gymnodinium	Gymnodiniaceae	Gymnodiniales	Dinophyceae	Myzozoa	Chromista	10.394167	124.010278	WGS84	50	PH	40	40	individual per liter	Brisneve Edullantes | Joana Mie Casibo
LiloanMPA:S19:2016-03:phytoplankton	LiloanMPA:S19:2016-03:phytoplankton:Helicotheca M. Ricard, 1987	HumanObservation	2016-03	Helicotheca M. Ricard, 1987	genus	urn:lsid:marinespecies.org:taxname:157438		Helicotheca	Lithodesmiaceae	Lithodesmiales	Bacillariophyceae	Ochrophyta	Chromista	10.394167	124.010278	WGS84	50	PH	20	20	individual per liter	Brisneve Edullantes | Joana Mie Casibo
LiloanMPA:S19:2016-03:phytoplankton	LiloanMPA:S19:2016-03:phytoplankton:Hemidiscus G.C. Wallich, 1860	HumanObservation	2016-03	Hemidiscus G.C. Wallich, 1860	genus	urn:lsid:marinespecies.org:taxname:180366		Hemidiscus	Hemidiscaceae	Coscinodiscales	Bacillariophyceae	Ochrophyta	Chromista	10.394167	124.010278	WGS84	50	PH	60	60	individual per liter	Brisneve Edullantes | Joana Mie Casibo
LiloanMPA:S19:2016-03:phytoplankton	LiloanMPA:S19:2016-03:phytoplankton:Lyngbya C.Agardh ex Gomont, 1892	HumanObservation	2016-03	Lyngbya C.Agardh ex Gomont, 1892	genus	urn:lsid:marinespecies.org:taxname:146538		Lyngbya	Oscillatoriaceae	Oscillatoriales	Cyanophyceae	Cyanobacteria	Bacteria	10.394167	124.010278	WGS84	50	PH	60	60	individual per liter	Brisneve Edullantes | Joana Mie Casibo
LiloanMPA:S19:2016-03:phytoplankton	LiloanMPA:S19:2016-03:phytoplankton:Melosira C.A. Agardh, 1824	HumanObservation	2016-03	Melosira C.A. Agardh, 1824	genus	urn:lsid:marinespecies.org:taxname:149042		Melosira	Melosiraceae	Melosirales	Bacillariophyceae	Ochrophyta	Chromista	10.394167	124.010278	WGS84	50	PH	3500	3500	individual per liter	Brisneve Edullantes | Joana Mie Casibo
LiloanMPA:S19:2016-03:phytoplankton	LiloanMPA:S19:2016-03:phytoplankton:Noctiluca Suriray, 1836	HumanObservation	2016-03	Noctiluca Suriray, 1836	genus	urn:lsid:marinespecies.org:taxname:109500		Noctiluca	Noctilucaceae	Noctilucales	Dinophyceae	Myzozoa	Chromista	10.394167	124.010278	WGS84	50	PH	40	40	individual per liter	Brisneve Edullantes | Joana Mie Casibo
LiloanMPA:S19:2016-03:phytoplankton	LiloanMPA:S19:2016-03:phytoplankton:Peridinium Ehrenberg, 1830	HumanObservation	2016-03	Peridinium Ehrenberg, 1830	genus	urn:lsid:marinespecies.org:taxname:109549		Peridinium	Peridiniaceae	Peridiniales	Dinophyceae	Myzozoa	Chromista	10.394167	124.010278	WGS84	50	PH	80	80	individual per liter	Brisneve Edullantes | Joana Mie Casibo
LiloanMPA:S19:2016-03:phytoplankton	LiloanMPA:S19:2016-03:phytoplankton:Prorocentrum Ehrenberg, 1834	HumanObservation	2016-03	Prorocentrum Ehrenberg, 1834	genus	urn:lsid:marinespecies.org:taxname:109566		Prorocentrum	Prorocentraceae	Prorocentrales	Dinophyceae	Myzozoa	Chromista	10.394167	124.010278	WGS84	50	PH	60	60	individual per liter	Brisneve Edullantes | Joana Mie Casibo
LiloanMPA:S19:2016-03:phytoplankton	LiloanMPA:S19:2016-03:phytoplankton:Pseudosolenia B.G. Sundstrom, 1986	HumanObservation	2016-03	Pseudosolenia B.G. Sundstrom, 1986	genus	urn:lsid:marinespecies.org:taxname:163342		Pseudosolenia	Rhizosoleniaceae	Rhizosoleniales	Bacillariophyceae	Ochrophyta	Chromista	10.394167	124.010278	WGS84	50	PH	40	40	individual per liter	Brisneve Edullantes | Joana Mie Casibo
LiloanMPA:S19:2016-03:phytoplankton	LiloanMPA:S19:2016-03:phytoplankton:Rhabdonema F.T. Kützing, 1844	HumanObservation	2016-03	Rhabdonema F.T. Kützing, 1844	genus	urn:lsid:marinespecies.org:taxname:157072		Rhabdonema	Rhabdonemataceae	Rhabdonematales	Bacillariophyceae	Ochrophyta	Chromista	10.394167	124.010278	WGS84	50	PH	3180	3180	individual per liter	Brisneve Edullantes | Joana Mie Casibo
LiloanMPA:S19:2016-03:phytoplankton	LiloanMPA:S19:2016-03:phytoplankton:Rhizosolenia T. Brightwell, 1858	HumanObservation	2016-03	Rhizosolenia T. Brightwell, 1858	genus	urn:lsid:marinespecies.org:taxname:149069		Rhizosolenia	Rhizosoleniaceae	Rhizosoleniales	Bacillariophyceae	Ochrophyta	Chromista	10.394167	124.010278	WGS84	50	PH	80	80	individual per liter	Brisneve Edullantes | Joana Mie Casibo
LiloanMPA:S19:2016-03:phytoplankton	LiloanMPA:S19:2016-03:phytoplankton:Rhoicosigma A. Grunow, 1867	HumanObservation	2016-03	Rhoicosigma A. Grunow, 1867	genus	urn:lsid:marinespecies.org:taxname:370443		Rhoicosigma	Pleurosigmataceae	Naviculales	Bacillariophyceae	Ochrophyta	Chromista	10.394167	124.010278	WGS84	50	PH	20	20	individual per liter	Brisneve Edullantes | Joana Mie Casibo
LiloanMPA:S19:2016-03:phytoplankton	LiloanMPA:S19:2016-03:phytoplankton:Stephanodiscus C.G. Ehrenberg, 1845	HumanObservation	2016-03	Stephanodiscus C.G. Ehrenberg, 1845	genus	urn:lsid:marinespecies.org:taxname:149079		Stephanodiscus	Stephanodiscaceae	Thalassiosirales	Bacillariophyceae	Ochrophyta	Chromista	10.394167	124.010278	WGS84	50	PH	4040	4040	individual per liter	Brisneve Edullantes | Joana Mie Casibo
LiloanMPA:S19:2016-03:phytoplankton	LiloanMPA:S19:2016-03:phytoplankton:Thalassionema A. Grunow ex C. Mereschkowsky, 1902	HumanObservation	2016-03	Thalassionema A. Grunow ex C. Mereschkowsky, 1902	genus	urn:lsid:marinespecies.org:taxname:149092		Thalassionema	Thalassionemataceae	Thalassionematales	Bacillariophyceae	Ochrophyta	Chromista	10.394167	124.010278	WGS84	50	PH	1920	1920	individual per liter	Brisneve Edullantes | Joana Mie Casibo
LiloanMPA:S19:2016-03:phytoplankton	LiloanMPA:S19:2016-03:phytoplankton:Thalassiothrix P.T. Cleve & A. Grunow, 1880	HumanObservation	2016-03	Thalassiothrix P.T. Cleve & A. Grunow, 1880	genus	urn:lsid:marinespecies.org:taxname:157081		Thalassiothrix	Thalassionemataceae	Thalassionematales	Bacillariophyceae	Ochrophyta	Chromista	10.394167	124.010278	WGS84	50	PH	200	200	individual per liter	Brisneve Edullantes | Joana Mie Casibo
LiloanMPA:S19:2016-03:phytoplankton	LiloanMPA:S19:2016-03:phytoplankton:Triceratium C.G. Ehrenberg, 1839	HumanObservation	2016-03	Triceratium C.G. Ehrenberg, 1839	genus	urn:lsid:marinespecies.org:taxname:149154		Triceratium	Triceratiaceae	Triceratiales	Bacillariophyceae	Ochrophyta	Chromista	10.394167	124.010278	WGS84	50	PH	380	380	individual per liter	Brisneve Edullantes | Joana Mie Casibo
LiloanMPA:S20:2016-03:phytoplankton	LiloanMPA:S20:2016-03:phytoplankton:Alexandrium tamarense (Lebour) Balech, 1995	HumanObservation	2016-03	Alexandrium tamarense (Lebour) Balech, 1995	species	urn:lsid:marinespecies.org:taxname:109714	tamarense	Alexandrium	Ostreopsidaceae	Gonyaulacales	Dinophyceae	Myzozoa	Chromista	10.395278	124.010278	WGS84	50	PH	3980	3980	individual per liter	Brisneve Edullantes | Joana Mie Casibo
LiloanMPA:S20:2016-03:phytoplankton	LiloanMPA:S20:2016-03:phytoplankton:Asterionellopsis F.E. Round in F.E. Round, R.M. Crawford & D.G. Mann, 1990	HumanObservation	2016-03	Asterionellopsis F.E. Round in F.E. Round, R.M. Crawford & D.G. Mann, 1990	genus	urn:lsid:marinespecies.org:taxname:149138		Asterionellopsis	Fragilariaceae	Fragilariales	Bacillariophyceae	Ochrophyta	Chromista	10.395278	124.010278	WGS84	50	PH	2120	2120	individual per liter	Brisneve Edullantes | Joana Mie Casibo
LiloanMPA:S20:2016-03:phytoplankton	LiloanMPA:S20:2016-03:phytoplankton:Cymbella C.A. Agardh, 1830	HumanObservation	2016-03	Cymbella C.A. Agardh, 1830	genus	urn:lsid:marinespecies.org:taxname:149538		Cymbella	Cymbellaceae	Cymbellales	Bacillariophyceae	Ochrophyta	Chromista	10.395278	124.010278	WGS84	50	PH	60	60	individual per liter	Brisneve Edullantes | Joana Mie Casibo
LiloanMPA:S20:2016-03:phytoplankton	LiloanMPA:S20:2016-03:phytoplankton:Eunotia C.G. Ehrenberg, 1837	HumanObservation	2016-03	Eunotia C.G. Ehrenberg, 1837	genus	urn:lsid:marinespecies.org:taxname:149402		Eunotia	Eunotiaceae	Eunotiales	Bacillariophyceae	Ochrophyta	Chromista	10.395278	124.010278	WGS84	50	PH	20	20	individual per liter	Brisneve Edullantes | Joana Mie Casibo
LiloanMPA:S20:2016-03:phytoplankton	LiloanMPA:S20:2016-03:phytoplankton:Gomphonema C.G. Ehrenberg, 1832	HumanObservation	2016-03	Gomphonema C.G. Ehrenberg, 1832	genus	urn:lsid:marinespecies.org:taxname:149553		Gomphonema	Gomphonemataceae	Cymbellales	Bacillariophyceae	Ochrophyta	Chromista	10.395278	124.010278	WGS84	50	PH	100	100	individual per liter	Brisneve Edullantes | Joana Mie Casibo
LiloanMPA:S20:2016-03:phytoplankton	LiloanMPA:S20:2016-03:phytoplankton:Gonyaulax Diesing, 1866	HumanObservation	2016-03	Gonyaulax Diesing, 1866	genus	urn:lsid:marinespecies.org:taxname:109519		Gonyaulax	Gonyaulacaceae	Gonyaulacales	Dinophyceae	Myzozoa	Chromista	10.395278	124.010278	WGS84	50	PH	4780	4780	individual per liter	Brisneve Edullantes | Joana Mie Casibo
LiloanMPA:S20:2016-03:phytoplankton	LiloanMPA:S20:2016-03:phytoplankton:Gymnodinium F. Stein, 1878	HumanObservation	2016-03	Gymnodinium F. Stein, 1878	genus	urn:lsid:marinespecies.org:taxname:109475		Gymnodinium	Gymnodiniaceae	Gymnodiniales	Dinophyceae	Myzozoa	Chromista	10.395278	124.010278	WGS84	50	PH	60	60	individual per liter	Brisneve Edullantes | Joana Mie Casibo
LiloanMPA:S20:2016-03:phytoplankton	LiloanMPA:S20:2016-03:phytoplankton:Melosira C.A. Agardh, 1824	HumanObservation	2016-03	Melosira C.A. Agardh, 1824	genus	urn:lsid:marinespecies.org:taxname:149042		Melosira	Melosiraceae	Melosirales	Bacillariophyceae	Ochrophyta	Chromista	10.395278	124.010278	WGS84	50	PH	340	340	individual per liter	Brisneve Edullantes | Joana Mie Casibo
LiloanMPA:S20:2016-03:phytoplankton	LiloanMPA:S20:2016-03:phytoplankton:Nitzschia A.H. Hassall, 1845	HumanObservation	2016-03	Nitzschia A.H. Hassall, 1845	genus	urn:lsid:marinespecies.org:taxname:149045		Nitzschia	Bacillariaceae	Bacillariales	Bacillariophyceae	Ochrophyta	Chromista	10.395278	124.010278	WGS84	50	PH	40	40	individual per liter	Brisneve Edullantes | Joana Mie Casibo
LiloanMPA:S20:2016-03:phytoplankton	LiloanMPA:S20:2016-03:phytoplankton:Rhabdonema F.T. Kützing, 1844	HumanObservation	2016-03	Rhabdonema F.T. Kützing, 1844	genus	urn:lsid:marinespecies.org:taxname:157072		Rhabdonema	Rhabdonemataceae	Rhabdonematales	Bacillariophyceae	Ochrophyta	Chromista	10.395278	124.010278	WGS84	50	PH	260	260	individual per liter	Brisneve Edullantes | Joana Mie Casibo
LiloanMPA:S20:2016-03:phytoplankton	LiloanMPA:S20:2016-03:phytoplankton:Rhizosolenia T. Brightwell, 1858	HumanObservation	2016-03	Rhizosolenia T. Brightwell, 1858	genus	urn:lsid:marinespecies.org:taxname:149069		Rhizosolenia	Rhizosoleniaceae	Rhizosoleniales	Bacillariophyceae	Ochrophyta	Chromista	10.395278	124.010278	WGS84	50	PH	220	220	individual per liter	Brisneve Edullantes | Joana Mie Casibo
LiloanMPA:S20:2016-03:phytoplankton	LiloanMPA:S20:2016-03:phytoplankton:Stephanodiscus C.G. Ehrenberg, 1845	HumanObservation	2016-03	Stephanodiscus C.G. Ehrenberg, 1845	genus	urn:lsid:marinespecies.org:taxname:149079		Stephanodiscus	Stephanodiscaceae	Thalassiosirales	Bacillariophyceae	Ochrophyta	Chromista	10.395278	124.010278	WGS84	50	PH	1200	1200	individual per liter	Brisneve Edullantes | Joana Mie Casibo
LiloanMPA:S20:2016-03:phytoplankton	LiloanMPA:S20:2016-03:phytoplankton:Synedra C.G. Ehrenberg, 1830	HumanObservation	2016-03	Synedra C.G. Ehrenberg, 1830	genus	urn:lsid:marinespecies.org:taxname:149186		Synedra	Fragilariaceae	Fragilariales	Bacillariophyceae	Ochrophyta	Chromista	10.395278	124.010278	WGS84	50	PH	300	300	individual per liter	Brisneve Edullantes | Joana Mie Casibo
LiloanMPA:S20:2016-03:phytoplankton	LiloanMPA:S20:2016-03:phytoplankton:Thalassionema A. Grunow ex C. Mereschkowsky, 1902	HumanObservation	2016-03	Thalassionema A. Grunow ex C. Mereschkowsky, 1902	genus	urn:lsid:marinespecies.org:taxname:149092		Thalassionema	Thalassionemataceae	Thalassionematales	Bacillariophyceae	Ochrophyta	Chromista	10.395278	124.010278	WGS84	50	PH	7520	7520	individual per liter	Brisneve Edullantes | Joana Mie Casibo
LiloanMPA:T01:2016-03:fish	LiloanMPA:T01:2016-03:fish:Abudefduf vaigiensis (Quoy & Gaimard, 1825):8cm	HumanObservation	2016-03	Abudefduf vaigiensis (Quoy & Gaimard, 1825)	species	urn:lsid:marinespecies.org:taxname:212879	vaigiensis	Abudefduf	Pomacentridae	Ovalentaria incertae sedis	Actinopteri	Chordata	Animalia	10.405252	124.005222	WGS84	50	PH	4	4	8cm-sized individual/250m2	Eukene Bensig | Brisneve Edullantes | Volunteers
LiloanMPA:T01:2016-03:fish	LiloanMPA:T01:2016-03:fish:Amblyglyphidodon curacao (Bloch, 1787):8cm	HumanObservation	2016-03	Amblyglyphidodon curacao (Bloch, 1787)	species	urn:lsid:marinespecies.org:taxname:277597	curacao	Amblyglyphidodon	Pomacentridae	Ovalentaria incertae sedis	Actinopteri	Chordata	Animalia	10.405252	124.005222	WGS84	50	PH	3	3	8cm-sized individual/250m2	Eukene Bensig | Brisneve Edullantes | Volunteers
LiloanMPA:T01:2016-03:fish	LiloanMPA:T01:2016-03:fish:Amblyglyphidodon curacao (Bloch, 1787):7cm	HumanObservation	2016-03	Amblyglyphidodon curacao (Bloch, 1787)	species	urn:lsid:marinespecies.org:taxname:277597	curacao	Amblyglyphidodon	Pomacentridae	Ovalentaria incertae sedis	Actinopteri	Chordata	Animalia	10.405252	124.005222	WGS84	50	PH	2	2	7cm-sized individual/250m2	Eukene Bensig | Brisneve Edullantes | Volunteers
LiloanMPA:T01:2016-03:fish	LiloanMPA:T01:2016-03:fish:Amblyglyphidodon curacao (Bloch, 1787):10cm	HumanObservation	2016-03	Amblyglyphidodon curacao (Bloch, 1787)	species	urn:lsid:marinespecies.org:taxname:277597	curacao	Amblyglyphidodon	Pomacentridae	Ovalentaria incertae sedis	Actinopteri	Chordata	Animalia	10.405252	124.005222	WGS84	50	PH	6	6	10cm-sized individual/250m2	Eukene Bensig | Brisneve Edullantes | Volunteers
LiloanMPA:T01:2016-03:fish	LiloanMPA:T01:2016-03:fish:Balistapus undulatus (Park, 1797):6cm	HumanObservation	2016-03	Balistapus undulatus (Park, 1797)	species	urn:lsid:marinespecies.org:taxname:219874	undulatus	Balistapus	Balistidae	Tetraodontiformes	Actinopteri	Chordata	Animalia	10.405252	124.005222	WGS84	50	PH	1	1	6cm-sized individual/250m2	Eukene Bensig | Brisneve Edullantes | Volunteers
LiloanMPA:T01:2016-03:fish	LiloanMPA:T01:2016-03:fish:Balistapus undulatus (Park, 1797):12cm	HumanObservation	2016-03	Balistapus undulatus (Park, 1797)	species	urn:lsid:marinespecies.org:taxname:219874	undulatus	Balistapus	Balistidae	Tetraodontiformes	Actinopteri	Chordata	Animalia	10.405252	124.005222	WGS84	50	PH	1	1	12cm-sized individual/250m2	Eukene Bensig | Brisneve Edullantes | Volunteers
LiloanMPA:T01:2016-03:fish	LiloanMPA:T01:2016-03:fish:Bodianus mesothorax (Bloch & Schneider, 1801):14cm	HumanObservation	2016-03	Bodianus mesothorax (Bloch & Schneider, 1801)	species	urn:lsid:marinespecies.org:taxname:273536	mesothorax	Bodianus	Labridae	Eupercaria incertae sedis	Actinopteri	Chordata	Animalia	10.405252	124.005222	WGS84	50	PH	1	1	14cm-sized individual/250m2	Eukene Bensig | Brisneve Edullantes | Volunteers
LiloanMPA:T01:2016-03:fish	LiloanMPA:T01:2016-03:fish:Centropyge vrolikii (Bleeker, 1853):10cm	HumanObservation	2016-03	Centropyge vrolikii (Bleeker, 1853)	species	urn:lsid:marinespecies.org:taxname:278853	vrolikii	Centropyge	Pomacanthidae	Acanthuriformes	Actinopteri	Chordata	Animalia	10.405252	124.005222	WGS84	50	PH	1	1	10cm-sized individual/250m2	Eukene Bensig | Brisneve Edullantes | Volunteers
LiloanMPA:T01:2016-03:fish	LiloanMPA:T01:2016-03:fish:Centropyge vrolikii (Bleeker, 1853):8cm	HumanObservation	2016-03	Centropyge vrolikii (Bleeker, 1853)	species	urn:lsid:marinespecies.org:taxname:278853	vrolikii	Centropyge	Pomacanthidae	Acanthuriformes	Actinopteri	Chordata	Animalia	10.405252	124.005222	WGS84	50	PH	1	1	8cm-sized individual/250m2	Eukene Bensig | Brisneve Edullantes | Volunteers
LiloanMPA:T01:2016-03:fish	LiloanMPA:T01:2016-03:fish:Chaetodon adiergastos Seale, 1910:14cm	HumanObservation	2016-03	Chaetodon adiergastos Seale, 1910	species	urn:lsid:marinespecies.org:taxname:273322	adiergastos	Chaetodon	Chaetodontidae	Acanthuriformes	Actinopteri	Chordata	Animalia	10.405252	124.005222	WGS84	50	PH	1	1	14cm-sized individual/250m2	Eukene Bensig | Brisneve Edullantes | Volunteers
LiloanMPA:T01:2016-03:fish	LiloanMPA:T01:2016-03:fish:Chaetodon baronessa Cuvier, 1829:8cm	HumanObservation	2016-03	Chaetodon baronessa Cuvier, 1829	species	urn:lsid:marinespecies.org:taxname:273328	baronessa	Chaetodon	Chaetodontidae	Acanthuriformes	Actinopteri	Chordata	Animalia	10.405252	124.005222	WGS84	50	PH	1	1	8cm-sized individual/250m2	Eukene Bensig | Brisneve Edullantes | Volunteers
LiloanMPA:T01:2016-03:fish	LiloanMPA:T01:2016-03:fish:Chaetodon baronessa Cuvier, 1829:7cm	HumanObservation	2016-03	Chaetodon baronessa Cuvier, 1829	species	urn:lsid:marinespecies.org:taxname:273328	baronessa	Chaetodon	Chaetodontidae	Acanthuriformes	Actinopteri	Chordata	Animalia	10.405252	124.005222	WGS84	50	PH	2	2	7cm-sized individual/250m2	Eukene Bensig | Brisneve Edullantes | Volunteers
LiloanMPA:T01:2016-03:fish	LiloanMPA:T01:2016-03:fish:Chaetodon baronessa Cuvier, 1829:6cm	HumanObservation	2016-03	Chaetodon baronessa Cuvier, 1829	species	urn:lsid:marinespecies.org:taxname:273328	baronessa	Chaetodon	Chaetodontidae	Acanthuriformes	Actinopteri	Chordata	Animalia	10.405252	124.005222	WGS84	50	PH	1	1	6cm-sized individual/250m2	Eukene Bensig | Brisneve Edullantes | Volunteers
LiloanMPA:T01:2016-03:fish	LiloanMPA:T01:2016-03:fish:Chlorurus bleekeri (de Beaufort, 1940):30cm	HumanObservation	2016-03	Chlorurus bleekeri (de Beaufort, 1940)	species	urn:lsid:marinespecies.org:taxname:277504	bleekeri	Chlorurus	Scaridae	Eupercaria incertae sedis	Actinopteri	Chordata	Animalia	10.405252	124.005222	WGS84	50	PH	1	1	30cm-sized individual/250m2	Eukene Bensig | Brisneve Edullantes | Volunteers
LiloanMPA:T01:2016-03:fish	LiloanMPA:T01:2016-03:fish:Chlorurus sordidus (Forsskål, 1775):10cm	HumanObservation	2016-03	Chlorurus sordidus (Forsskål, 1775)	species	urn:lsid:marinespecies.org:taxname:219082	sordidus	Chlorurus	Scaridae	Eupercaria incertae sedis	Actinopteri	Chordata	Animalia	10.405252	124.005222	WGS84	50	PH	1	1	10cm-sized individual/250m2	Eukene Bensig | Brisneve Edullantes | Volunteers
LiloanMPA:T01:2016-03:fish	LiloanMPA:T01:2016-03:fish:Chlorurus sordidus (Forsskål, 1775):14cm	HumanObservation	2016-03	Chlorurus sordidus (Forsskål, 1775)	species	urn:lsid:marinespecies.org:taxname:219082	sordidus	Chlorurus	Scaridae	Eupercaria incertae sedis	Actinopteri	Chordata	Animalia	10.405252	124.005222	WGS84	50	PH	1	1	14cm-sized individual/250m2	Eukene Bensig | Brisneve Edullantes | Volunteers
LiloanMPA:T01:2016-03:fish	LiloanMPA:T01:2016-03:fish:Chromis ternatensis (Bleeker, 1856):6cm	HumanObservation	2016-03	Chromis ternatensis (Bleeker, 1856)	species	urn:lsid:marinespecies.org:taxname:212810	ternatensis	Chromis	Pomacentridae	Ovalentaria incertae sedis	Actinopteri	Chordata	Animalia	10.405252	124.005222	WGS84	50	PH	5	5	6cm-sized individual/250m2	Eukene Bensig | Brisneve Edullantes | Volunteers
LiloanMPA:T01:2016-03:fish	LiloanMPA:T01:2016-03:fish:Chromis viridis (Cuvier, 1830):7cm	HumanObservation	2016-03	Chromis viridis (Cuvier, 1830)	species	urn:lsid:marinespecies.org:taxname:212811	viridis	Chromis	Pomacentridae	Ovalentaria incertae sedis	Actinopteri	Chordata	Animalia	10.405252	124.005222	WGS84	50	PH	1	1	7cm-sized individual/250m2	Eukene Bensig | Brisneve Edullantes | Volunteers
LiloanMPA:T01:2016-03:fish	LiloanMPA:T01:2016-03:fish:Chromis xanthura (Bleeker, 1854):10cm	HumanObservation	2016-03	Chromis xanthura (Bleeker, 1854)	species	urn:lsid:marinespecies.org:taxname:212819	xanthura	Chromis	Pomacentridae	Ovalentaria incertae sedis	Actinopteri	Chordata	Animalia	10.405252	124.005222	WGS84	50	PH	1	1	10cm-sized individual/250m2	Eukene Bensig | Brisneve Edullantes | Volunteers
LiloanMPA:T01:2016-03:fish	LiloanMPA:T01:2016-03:fish:Chromis xanthura (Bleeker, 1854):8cm	HumanObservation	2016-03	Chromis xanthura (Bleeker, 1854)	species	urn:lsid:marinespecies.org:taxname:212819	xanthura	Chromis	Pomacentridae	Ovalentaria incertae sedis	Actinopteri	Chordata	Animalia	10.405252	124.005222	WGS84	50	PH	2	2	8cm-sized individual/250m2	Eukene Bensig | Brisneve Edullantes | Volunteers
LiloanMPA:T01:2016-03:fish	LiloanMPA:T01:2016-03:fish:Chromis xanthura (Bleeker, 1854):9cm	HumanObservation	2016-03	Chromis xanthura (Bleeker, 1854)	species	urn:lsid:marinespecies.org:taxname:212819	xanthura	Chromis	Pomacentridae	Ovalentaria incertae sedis	Actinopteri	Chordata	Animalia	10.405252	124.005222	WGS84	50	PH	4	4	9cm-sized individual/250m2	Eukene Bensig | Brisneve Edullantes | Volunteers
LiloanMPA:T01:2016-03:fish	LiloanMPA:T01:2016-03:fish:Cirrhilabrus cyanopleura (Bleeker, 1851):4cm	HumanObservation	2016-03	Cirrhilabrus cyanopleura (Bleeker, 1851)	species	urn:lsid:marinespecies.org:taxname:277842	cyanopleura	Cirrhilabrus	Labridae	Eupercaria incertae sedis	Actinopteri	Chordata	Animalia	10.405252	124.005222	WGS84	50	PH	40	40	4cm-sized individual/250m2	Eukene Bensig | Brisneve Edullantes | Volunteers
LiloanMPA:T01:2016-03:fish	LiloanMPA:T01:2016-03:fish:Ctenochaetus striatus (Quoy & Gaimard, 1825):14cm	HumanObservation	2016-03	Ctenochaetus striatus (Quoy & Gaimard, 1825)	species	urn:lsid:marinespecies.org:taxname:219659	striatus	Ctenochaetus	Acanthuridae	Acanthuriformes	Actinopteri	Chordata	Animalia	10.405252	124.005222	WGS84	50	PH	3	3	14cm-sized individual/250m2	Eukene Bensig | Brisneve Edullantes | Volunteers
LiloanMPA:T01:2016-03:fish	LiloanMPA:T01:2016-03:fish:Ctenochaetus striatus (Quoy & Gaimard, 1825):10cm	HumanObservation	2016-03	Ctenochaetus striatus (Quoy & Gaimard, 1825)	species	urn:lsid:marinespecies.org:taxname:219659	striatus	Ctenochaetus	Acanthuridae	Acanthuriformes	Actinopteri	Chordata	Animalia	10.405252	124.005222	WGS84	50	PH	1	1	10cm-sized individual/250m2	Eukene Bensig | Brisneve Edullantes | Volunteers
LiloanMPA:T01:2016-03:fish	LiloanMPA:T01:2016-03:fish:Ctenochaetus striatus (Quoy & Gaimard, 1825):15cm	HumanObservation	2016-03	Ctenochaetus striatus (Quoy & Gaimard, 1825)	species	urn:lsid:marinespecies.org:taxname:219659	striatus	Ctenochaetus	Acanthuridae	Acanthuriformes	Actinopteri	Chordata	Animalia	10.405252	124.005222	WGS84	50	PH	2	2	15cm-sized individual/250m2	Eukene Bensig | Brisneve Edullantes | Volunteers
LiloanMPA:T01:2016-03:fish	LiloanMPA:T01:2016-03:fish:Ctenochaetus striatus (Quoy & Gaimard, 1825):13cm	HumanObservation	2016-03	Ctenochaetus striatus (Quoy & Gaimard, 1825)	species	urn:lsid:marinespecies.org:taxname:219659	striatus	Ctenochaetus	Acanthuridae	Acanthuriformes	Actinopteri	Chordata	Animalia	10.405252	124.005222	WGS84	50	PH	1	1	13cm-sized individual/250m2	Eukene Bensig | Brisneve Edullantes | Volunteers
LiloanMPA:T01:2016-03:fish	LiloanMPA:T01:2016-03:fish:Ctenochaetus striatus (Quoy & Gaimard, 1825):12cm	HumanObservation	2016-03	Ctenochaetus striatus (Quoy & Gaimard, 1825)	species	urn:lsid:marinespecies.org:taxname:219659	striatus	Ctenochaetus	Acanthuridae	Acanthuriformes	Actinopteri	Chordata	Animalia	10.405252	124.005222	WGS84	50	PH	3	3	12cm-sized individual/250m2	Eukene Bensig | Brisneve Edullantes | Volunteers
LiloanMPA:T01:2016-03:fish	LiloanMPA:T01:2016-03:fish:Ctenochaetus striatus (Quoy & Gaimard, 1825):16cm	HumanObservation	2016-03	Ctenochaetus striatus (Quoy & Gaimard, 1825)	species	urn:lsid:marinespecies.org:taxname:219659	striatus	Ctenochaetus	Acanthuridae	Acanthuriformes	Actinopteri	Chordata	Animalia	10.405252	124.005222	WGS84	50	PH	3	3	16cm-sized individual/250m2	Eukene Bensig | Brisneve Edullantes | Volunteers
LiloanMPA:T01:2016-03:fish	LiloanMPA:T01:2016-03:fish:Epibulus insidiator (Pallas, 1770):22cm	HumanObservation	2016-03	Epibulus insidiator (Pallas, 1770)	species	urn:lsid:marinespecies.org:taxname:218972	insidiator	Epibulus	Labridae	Eupercaria incertae sedis	Actinopteri	Chordata	Animalia	10.405252	124.005222	WGS84	50	PH	1	1	22cm-sized individual/250m2	Eukene Bensig | Brisneve Edullantes | Volunteers
LiloanMPA:T01:2016-03:fish	LiloanMPA:T01:2016-03:fish:Epibulus insidiator (Pallas, 1770):17cm	HumanObservation	2016-03	Epibulus insidiator (Pallas, 1770)	species	urn:lsid:marinespecies.org:taxname:218972	insidiator	Epibulus	Labridae	Eupercaria incertae sedis	Actinopteri	Chordata	Animalia	10.405252	124.005222	WGS84	50	PH	1	1	17cm-sized individual/250m2	Eukene Bensig | Brisneve Edullantes | Volunteers
LiloanMPA:T01:2016-03:fish	LiloanMPA:T01:2016-03:fish:Halichoeres melanurus (Bleeker, 1851):4cm	HumanObservation	2016-03	Halichoeres melanurus (Bleeker, 1851)	species	urn:lsid:marinespecies.org:taxname:275776	melanurus	Halichoeres	Labridae	Eupercaria incertae sedis	Actinopteri	Chordata	Animalia	10.405252	124.005222	WGS84	50	PH	1	1	4cm-sized individual/250m2	Eukene Bensig | Brisneve Edullantes | Volunteers
LiloanMPA:T01:2016-03:fish	LiloanMPA:T01:2016-03:fish:Heniochus varius (Cuvier, 1829):9cm	HumanObservation	2016-03	Heniochus varius (Cuvier, 1829)	species	urn:lsid:marinespecies.org:taxname:276750	varius	Heniochus	Chaetodontidae	Acanthuriformes	Actinopteri	Chordata	Animalia	10.405252	124.005222	WGS84	50	PH	2	2	9cm-sized individual/250m2	Eukene Bensig | Brisneve Edullantes | Volunteers
LiloanMPA:T01:2016-03:fish	LiloanMPA:T01:2016-03:fish:Heniochus varius (Cuvier, 1829):15cm	HumanObservation	2016-03	Heniochus varius (Cuvier, 1829)	species	urn:lsid:marinespecies.org:taxname:276750	varius	Heniochus	Chaetodontidae	Acanthuriformes	Actinopteri	Chordata	Animalia	10.405252	124.005222	WGS84	50	PH	1	1	15cm-sized individual/250m2	Eukene Bensig | Brisneve Edullantes | Volunteers
LiloanMPA:T01:2016-03:fish	LiloanMPA:T01:2016-03:fish:Labroides dimidiatus (Valenciennes, 1839):6cm	HumanObservation	2016-03	Labroides dimidiatus (Valenciennes, 1839)	species	urn:lsid:marinespecies.org:taxname:219014	dimidiatus	Labroides	Labridae	Eupercaria incertae sedis	Actinopteri	Chordata	Animalia	10.405252	124.005222	WGS84	50	PH	3	3	6cm-sized individual/250m2	Eukene Bensig | Brisneve Edullantes | Volunteers
LiloanMPA:T01:2016-03:fish	LiloanMPA:T01:2016-03:fish:Lutjanus decussatus (Cuvier, 1828):18cm	HumanObservation	2016-03	Lutjanus decussatus (Cuvier, 1828)	species	urn:lsid:marinespecies.org:taxname:276530	decussatus	Lutjanus	Lutjanidae	Eupercaria incertae sedis	Actinopteri	Chordata	Animalia	10.405252	124.005222	WGS84	50	PH	1	1	18cm-sized individual/250m2	Eukene Bensig | Brisneve Edullantes | Volunteers
LiloanMPA:T01:2016-03:fish	LiloanMPA:T01:2016-03:fish:Paracirrhites forsteri (Schneider, 1801):7cm	HumanObservation	2016-03	Paracirrhites forsteri (Schneider, 1801)	species	urn:lsid:marinespecies.org:taxname:218867	forsteri	Paracirrhites	Cirrhitidae	Centrarchiformes	Actinopteri	Chordata	Animalia	10.405252	124.005222	WGS84	50	PH	1	1	7cm-sized individual/250m2	Eukene Bensig | Brisneve Edullantes | Volunteers
LiloanMPA:T01:2016-03:fish	LiloanMPA:T01:2016-03:fish:Parupeneus multifasciatus (Quoy & Gaimard, 1825):19cm	HumanObservation	2016-03	Parupeneus multifasciatus (Quoy & Gaimard, 1825)	species	urn:lsid:marinespecies.org:taxname:277820	multifasciatus	Parupeneus	Mullidae	Mulliformes	Actinopteri	Chordata	Animalia	10.405252	124.005222	WGS84	50	PH	2	2	19cm-sized individual/250m2	Eukene Bensig | Brisneve Edullantes | Volunteers
LiloanMPA:T01:2016-03:fish	LiloanMPA:T01:2016-03:fish:Plectroglyphidodon lacrymatus (Quoy & Gaimard, 1825):8cm	HumanObservation	2016-03	Plectroglyphidodon lacrymatus (Quoy & Gaimard, 1825)	species	urn:lsid:marinespecies.org:taxname:212860	lacrymatus	Plectroglyphidodon	Pomacentridae	Ovalentaria incertae sedis	Actinopteri	Chordata	Animalia	10.405252	124.005222	WGS84	50	PH	3	3	8cm-sized individual/250m2	Eukene Bensig | Brisneve Edullantes | Volunteers
LiloanMPA:T01:2016-03:fish	LiloanMPA:T01:2016-03:fish:Plectroglyphidodon lacrymatus (Quoy & Gaimard, 1825):9cm	HumanObservation	2016-03	Plectroglyphidodon lacrymatus (Quoy & Gaimard, 1825)	species	urn:lsid:marinespecies.org:taxname:212860	lacrymatus	Plectroglyphidodon	Pomacentridae	Ovalentaria incertae sedis	Actinopteri	Chordata	Animalia	10.405252	124.005222	WGS84	50	PH	2	2	9cm-sized individual/250m2	Eukene Bensig | Brisneve Edullantes | Volunteers
LiloanMPA:T01:2016-03:fish	LiloanMPA:T01:2016-03:fish:Pomacentrus moluccensis Bleeker, 1853:5cm	HumanObservation	2016-03	Pomacentrus moluccensis Bleeker, 1853	species	urn:lsid:marinespecies.org:taxname:277159	moluccensis	Pomacentrus	Pomacentridae	Ovalentaria incertae sedis	Actinopteri	Chordata	Animalia	10.405252	124.005222	WGS84	50	PH	120	120	5cm-sized individual/250m2	Eukene Bensig | Brisneve Edullantes | Volunteers
LiloanMPA:T01:2016-03:fish	LiloanMPA:T01:2016-03:fish:Pomacentrus moluccensis Bleeker, 1853:4cm	HumanObservation	2016-03	Pomacentrus moluccensis Bleeker, 1853	species	urn:lsid:marinespecies.org:taxname:277159	moluccensis	Pomacentrus	Pomacentridae	Ovalentaria incertae sedis	Actinopteri	Chordata	Animalia	10.405252	124.005222	WGS84	50	PH	10	10	4cm-sized individual/250m2	Eukene Bensig | Brisneve Edullantes | Volunteers
LiloanMPA:T01:2016-03:fish	LiloanMPA:T01:2016-03:fish:Pomacentrus opisthostigma Fowler, 1918:6cm	HumanObservation	2016-03	Pomacentrus opisthostigma Fowler, 1918	species	urn:lsid:marinespecies.org:taxname:277163	opisthostigma	Pomacentrus	Pomacentridae	Ovalentaria incertae sedis	Actinopteri	Chordata	Animalia	10.405252	124.005222	WGS84	50	PH	10	10	6cm-sized individual/250m2	Eukene Bensig | Brisneve Edullantes | Volunteers
LiloanMPA:T01:2016-03:fish	LiloanMPA:T01:2016-03:fish:Scarus Forsskål, 1775:12cm	HumanObservation	2016-03	Scarus Forsskål, 1775	genus	urn:lsid:marinespecies.org:taxname:159299		Scarus	Scaridae	Eupercaria incertae sedis	Actinopteri	Chordata	Animalia	10.405252	124.005222	WGS84	50	PH	1	1	12cm-sized individual/250m2	Eukene Bensig | Brisneve Edullantes | Volunteers
LiloanMPA:T01:2016-03:fish	LiloanMPA:T01:2016-03:fish:Scarus rubroviolaceus Bleeker, 1847:25cm	HumanObservation	2016-03	Scarus rubroviolaceus Bleeker, 1847	species	urn:lsid:marinespecies.org:taxname:219124	rubroviolaceus	Scarus	Scaridae	Eupercaria incertae sedis	Actinopteri	Chordata	Animalia	10.405252	124.005222	WGS84	50	PH	1	1	25cm-sized individual/250m2	Eukene Bensig | Brisneve Edullantes | Volunteers
LiloanMPA:T01:2016-03:fish	LiloanMPA:T01:2016-03:fish:Scolopsis lineata Quoy & Gaimard, 1824:11cm	HumanObservation	2016-03	Scolopsis lineata Quoy & Gaimard, 1824	species	urn:lsid:marinespecies.org:taxname:276786	lineata	Scolopsis	Nemipteridae	Eupercaria incertae sedis	Actinopteri	Chordata	Animalia	10.405252	124.005222	WGS84	50	PH	3	3	11cm-sized individual/250m2	Eukene Bensig | Brisneve Edullantes | Volunteers
LiloanMPA:T01:2016-03:fish	LiloanMPA:T01:2016-03:fish:Siganus virgatus (Valenciennes, 1835):11cm	HumanObservation	2016-03	Siganus virgatus (Valenciennes, 1835)	species	urn:lsid:marinespecies.org:taxname:273928	virgatus	Siganus	Siganidae	Acanthuriformes	Actinopteri	Chordata	Animalia	10.405252	124.005222	WGS84	50	PH	2	2	11cm-sized individual/250m2	Eukene Bensig | Brisneve Edullantes | Volunteers
LiloanMPA:T01:2016-03:fish	LiloanMPA:T01:2016-03:fish:Thalassoma hardwicke (Bennett, 1830):9cm	HumanObservation	2016-03	Thalassoma hardwicke (Bennett, 1830)	species	urn:lsid:marinespecies.org:taxname:212217	hardwicke	Thalassoma	Labridae	Eupercaria incertae sedis	Actinopteri	Chordata	Animalia	10.405252	124.005222	WGS84	50	PH	3	3	9cm-sized individual/250m2	Eukene Bensig | Brisneve Edullantes | Volunteers
LiloanMPA:T01:2016-03:fish	LiloanMPA:T01:2016-03:fish:Thalassoma hardwicke (Bennett, 1830):14cm	HumanObservation	2016-03	Thalassoma hardwicke (Bennett, 1830)	species	urn:lsid:marinespecies.org:taxname:212217	hardwicke	Thalassoma	Labridae	Eupercaria incertae sedis	Actinopteri	Chordata	Animalia	10.405252	124.005222	WGS84	50	PH	1	1	14cm-sized individual/250m2	Eukene Bensig | Brisneve Edullantes | Volunteers
LiloanMPA:T01:2016-03:fish	LiloanMPA:T01:2016-03:fish:Thalassoma hardwicke (Bennett, 1830):8cm	HumanObservation	2016-03	Thalassoma hardwicke (Bennett, 1830)	species	urn:lsid:marinespecies.org:taxname:212217	hardwicke	Thalassoma	Labridae	Eupercaria incertae sedis	Actinopteri	Chordata	Animalia	10.405252	124.005222	WGS84	50	PH	1	1	8cm-sized individual/250m2	Eukene Bensig | Brisneve Edullantes | Volunteers
LiloanMPA:T01:2016-03:fish	LiloanMPA:T01:2016-03:fish:Thalassoma lunare (Linnaeus, 1758):6cm	HumanObservation	2016-03	Thalassoma lunare (Linnaeus, 1758)	species	urn:lsid:marinespecies.org:taxname:212209	lunare	Thalassoma	Labridae	Eupercaria incertae sedis	Actinopteri	Chordata	Animalia	10.405252	124.005222	WGS84	50	PH	1	1	6cm-sized individual/250m2	Eukene Bensig | Brisneve Edullantes | Volunteers
LiloanMPA:T01:2016-03:fish	LiloanMPA:T01:2016-03:fish:Thalassoma lunare (Linnaeus, 1758):5cm	HumanObservation	2016-03	Thalassoma lunare (Linnaeus, 1758)	species	urn:lsid:marinespecies.org:taxname:212209	lunare	Thalassoma	Labridae	Eupercaria incertae sedis	Actinopteri	Chordata	Animalia	10.405252	124.005222	WGS84	50	PH	6	6	5cm-sized individual/250m2	Eukene Bensig | Brisneve Edullantes | Volunteers
LiloanMPA:T01:2016-03:fish	LiloanMPA:T01:2016-03:fish:Thalassoma lunare (Linnaeus, 1758):14cm	HumanObservation	2016-03	Thalassoma lunare (Linnaeus, 1758)	species	urn:lsid:marinespecies.org:taxname:212209	lunare	Thalassoma	Labridae	Eupercaria incertae sedis	Actinopteri	Chordata	Animalia	10.405252	124.005222	WGS84	50	PH	2	2	14cm-sized individual/250m2	Eukene Bensig | Brisneve Edullantes | Volunteers
LiloanMPA:T01:2016-03:fish	LiloanMPA:T01:2016-03:fish:Thalassoma lunare (Linnaeus, 1758):10cm	HumanObservation	2016-03	Thalassoma lunare (Linnaeus, 1758)	species	urn:lsid:marinespecies.org:taxname:212209	lunare	Thalassoma	Labridae	Eupercaria incertae sedis	Actinopteri	Chordata	Animalia	10.405252	124.005222	WGS84	50	PH	1	1	10cm-sized individual/250m2	Eukene Bensig | Brisneve Edullantes | Volunteers
LiloanMPA:T01:2016-03:fish	LiloanMPA:T01:2016-03:fish:Zebrasoma scopas (Cuvier, 1829):16cm	HumanObservation	2016-03	Zebrasoma scopas (Cuvier, 1829)	species	urn:lsid:marinespecies.org:taxname:219679	scopas	Zebrasoma	Acanthuridae	Acanthuriformes	Actinopteri	Chordata	Animalia	10.405252	124.005222	WGS84	50	PH	1	1	16cm-sized individual/250m2	Eukene Bensig | Brisneve Edullantes | Volunteers
LiloanMPA:T01:2016-03:fish	LiloanMPA:T01:2016-03:fish:Zebrasoma scopas (Cuvier, 1829):10cm	HumanObservation	2016-03	Zebrasoma scopas (Cuvier, 1829)	species	urn:lsid:marinespecies.org:taxname:219679	scopas	Zebrasoma	Acanthuridae	Acanthuriformes	Actinopteri	Chordata	Animalia	10.405252	124.005222	WGS84	50	PH	2	2	10cm-sized individual/250m2	Eukene Bensig | Brisneve Edullantes | Volunteers
LiloanMPA:T01:2016-03:fish	LiloanMPA:T01:2016-03:fish:Zebrasoma scopas (Cuvier, 1829):14cm	HumanObservation	2016-03	Zebrasoma scopas (Cuvier, 1829)	species	urn:lsid:marinespecies.org:taxname:219679	scopas	Zebrasoma	Acanthuridae	Acanthuriformes	Actinopteri	Chordata	Animalia	10.405252	124.005222	WGS84	50	PH	4	4	14cm-sized individual/250m2	Eukene Bensig | Brisneve Edullantes | Volunteers
LiloanMPA:T01:2016-03:fish	LiloanMPA:T01:2016-03:fish:Zebrasoma scopas (Cuvier, 1829):12cm	HumanObservation	2016-03	Zebrasoma scopas (Cuvier, 1829)	species	urn:lsid:marinespecies.org:taxname:219679	scopas	Zebrasoma	Acanthuridae	Acanthuriformes	Actinopteri	Chordata	Animalia	10.405252	124.005222	WGS84	50	PH	1	1	12cm-sized individual/250m2	Eukene Bensig | Brisneve Edullantes | Volunteers
LiloanMPA:T01:2016-03:fish	LiloanMPA:T01:2016-03:fish:Zebrasoma velifer (Bloch, 1795):20cm	HumanObservation	2016-03	Zebrasoma velifer (Bloch, 1795)	species	urn:lsid:marinespecies.org:taxname:712902	velifer	Zebrasoma	Acanthuridae	Acanthuriformes	Actinopteri	Chordata	Animalia	10.405252	124.005222	WGS84	50	PH	2	2	20cm-sized individual/250m2	Eukene Bensig | Brisneve Edullantes | Volunteers
LiloanMPA:T01:2016-03:fish	LiloanMPA:T01:2016-03:fish:Zebrasoma velifer (Bloch, 1795):18cm	HumanObservation	2016-03	Zebrasoma velifer (Bloch, 1795)	species	urn:lsid:marinespecies.org:taxname:712902	velifer	Zebrasoma	Acanthuridae	Acanthuriformes	Actinopteri	Chordata	Animalia	10.405252	124.005222	WGS84	50	PH	2	2	18cm-sized individual/250m2	Eukene Bensig | Brisneve Edullantes | Volunteers
LiloanMPA:T02:2016-03:fish	LiloanMPA:T02:2016-03:fish:Abudefduf sexfasciatus (Lacepède, 1801):8cm	HumanObservation	2016-03	Abudefduf sexfasciatus (Lacepède, 1801)	species	urn:lsid:marinespecies.org:taxname:159289	sexfasciatus	Abudefduf	Pomacentridae	Ovalentaria incertae sedis	Actinopteri	Chordata	Animalia	10.401291	124.005298	WGS84	50	PH	1	1	8cm-sized individual/250m2	Eukene Bensig | Brisneve Edullantes | Volunteers
LiloanMPA:T02:2016-03:fish	LiloanMPA:T02:2016-03:fish:Abudefduf vaigiensis (Quoy & Gaimard, 1825):8cm	HumanObservation	2016-03	Abudefduf vaigiensis (Quoy & Gaimard, 1825)	species	urn:lsid:marinespecies.org:taxname:212879	vaigiensis	Abudefduf	Pomacentridae	Ovalentaria incertae sedis	Actinopteri	Chordata	Animalia	10.401291	124.005298	WGS84	50	PH	50	50	8cm-sized individual/250m2	Eukene Bensig | Brisneve Edullantes | Volunteers
LiloanMPA:T02:2016-03:fish	LiloanMPA:T02:2016-03:fish:Abudefduf vaigiensis (Quoy & Gaimard, 1825):7cm	HumanObservation	2016-03	Abudefduf vaigiensis (Quoy & Gaimard, 1825)	species	urn:lsid:marinespecies.org:taxname:212879	vaigiensis	Abudefduf	Pomacentridae	Ovalentaria incertae sedis	Actinopteri	Chordata	Animalia	10.401291	124.005298	WGS84	50	PH	42	42	7cm-sized individual/250m2	Eukene Bensig | Brisneve Edullantes | Volunteers
LiloanMPA:T02:2016-03:fish	LiloanMPA:T02:2016-03:fish:Acanthurus japonicus (Schmidt, 1931):18cm	HumanObservation	2016-03	Acanthurus japonicus (Schmidt, 1931)	species	urn:lsid:marinespecies.org:taxname:272962	japonicus	Acanthurus	Acanthuridae	Acanthuriformes	Actinopteri	Chordata	Animalia	10.401291	124.005298	WGS84	50	PH	1	1	18cm-sized individual/250m2	Eukene Bensig | Brisneve Edullantes | Volunteers
LiloanMPA:T02:2016-03:fish	LiloanMPA:T02:2016-03:fish:Amblyglyphidodon curacao (Bloch, 1787):7cm	HumanObservation	2016-03	Amblyglyphidodon curacao (Bloch, 1787)	species	urn:lsid:marinespecies.org:taxname:277597	curacao	Amblyglyphidodon	Pomacentridae	Ovalentaria incertae sedis	Actinopteri	Chordata	Animalia	10.401291	124.005298	WGS84	50	PH	2	2	7cm-sized individual/250m2	Eukene Bensig | Brisneve Edullantes | Volunteers
LiloanMPA:T02:2016-03:fish	LiloanMPA:T02:2016-03:fish:Balistapus undulatus (Park, 1797):12cm	HumanObservation	2016-03	Balistapus undulatus (Park, 1797)	species	urn:lsid:marinespecies.org:taxname:219874	undulatus	Balistapus	Balistidae	Tetraodontiformes	Actinopteri	Chordata	Animalia	10.401291	124.005298	WGS84	50	PH	2	2	12cm-sized individual/250m2	Eukene Bensig | Brisneve Edullantes | Volunteers
LiloanMPA:T02:2016-03:fish	LiloanMPA:T02:2016-03:fish:Balistapus undulatus (Park, 1797):11cm	HumanObservation	2016-03	Balistapus undulatus (Park, 1797)	species	urn:lsid:marinespecies.org:taxname:219874	undulatus	Balistapus	Balistidae	Tetraodontiformes	Actinopteri	Chordata	Animalia	10.401291	124.005298	WGS84	50	PH	1	1	11cm-sized individual/250m2	Eukene Bensig | Brisneve Edullantes | Volunteers
LiloanMPA:T02:2016-03:fish	LiloanMPA:T02:2016-03:fish:Balistapus undulatus (Park, 1797):10cm	HumanObservation	2016-03	Balistapus undulatus (Park, 1797)	species	urn:lsid:marinespecies.org:taxname:219874	undulatus	Balistapus	Balistidae	Tetraodontiformes	Actinopteri	Chordata	Animalia	10.401291	124.005298	WGS84	50	PH	3	3	10cm-sized individual/250m2	Eukene Bensig | Brisneve Edullantes | Volunteers
LiloanMPA:T02:2016-03:fish	LiloanMPA:T02:2016-03:fish:Bodianus mesothorax (Bloch & Schneider, 1801):14cm	HumanObservation	2016-03	Bodianus mesothorax (Bloch & Schneider, 1801)	species	urn:lsid:marinespecies.org:taxname:273536	mesothorax	Bodianus	Labridae	Eupercaria incertae sedis	Actinopteri	Chordata	Animalia	10.401291	124.005298	WGS84	50	PH	1	1	14cm-sized individual/250m2	Eukene Bensig | Brisneve Edullantes | Volunteers
LiloanMPA:T02:2016-03:fish	LiloanMPA:T02:2016-03:fish:Centropyge vrolikii (Bleeker, 1853):7cm	HumanObservation	2016-03	Centropyge vrolikii (Bleeker, 1853)	species	urn:lsid:marinespecies.org:taxname:278853	vrolikii	Centropyge	Pomacanthidae	Acanthuriformes	Actinopteri	Chordata	Animalia	10.401291	124.005298	WGS84	50	PH	4	4	7cm-sized individual/250m2	Eukene Bensig | Brisneve Edullantes | Volunteers
LiloanMPA:T02:2016-03:fish	LiloanMPA:T02:2016-03:fish:Centropyge vrolikii (Bleeker, 1853):8cm	HumanObservation	2016-03	Centropyge vrolikii (Bleeker, 1853)	species	urn:lsid:marinespecies.org:taxname:278853	vrolikii	Centropyge	Pomacanthidae	Acanthuriformes	Actinopteri	Chordata	Animalia	10.401291	124.005298	WGS84	50	PH	3	3	8cm-sized individual/250m2	Eukene Bensig | Brisneve Edullantes | Volunteers
LiloanMPA:T02:2016-03:fish	LiloanMPA:T02:2016-03:fish:Chaetodon baronessa Cuvier, 1829:9cm	HumanObservation	2016-03	Chaetodon baronessa Cuvier, 1829	species	urn:lsid:marinespecies.org:taxname:273328	baronessa	Chaetodon	Chaetodontidae	Acanthuriformes	Actinopteri	Chordata	Animalia	10.401291	124.005298	WGS84	50	PH	5	5	9cm-sized individual/250m2	Eukene Bensig | Brisneve Edullantes | Volunteers
LiloanMPA:T02:2016-03:fish	LiloanMPA:T02:2016-03:fish:Chaetodon baronessa Cuvier, 1829:8cm	HumanObservation	2016-03	Chaetodon baronessa Cuvier, 1829	species	urn:lsid:marinespecies.org:taxname:273328	baronessa	Chaetodon	Chaetodontidae	Acanthuriformes	Actinopteri	Chordata	Animalia	10.401291	124.005298	WGS84	50	PH	2	2	8cm-sized individual/250m2	Eukene Bensig | Brisneve Edullantes | Volunteers
LiloanMPA:T02:2016-03:fish	LiloanMPA:T02:2016-03:fish:Chaetodon baronessa Cuvier, 1829:11cm	HumanObservation	2016-03	Chaetodon baronessa Cuvier, 1829	species	urn:lsid:marinespecies.org:taxname:273328	baronessa	Chaetodon	Chaetodontidae	Acanthuriformes	Actinopteri	Chordata	Animalia	10.401291	124.005298	WGS84	50	PH	2	2	11cm-sized individual/250m2	Eukene Bensig | Brisneve Edullantes | Volunteers
LiloanMPA:T02:2016-03:fish	LiloanMPA:T02:2016-03:fish:Chaetodon baronessa Cuvier, 1829:10cm	HumanObservation	2016-03	Chaetodon baronessa Cuvier, 1829	species	urn:lsid:marinespecies.org:taxname:273328	baronessa	Chaetodon	Chaetodontidae	Acanthuriformes	Actinopteri	Chordata	Animalia	10.401291	124.005298	WGS84	50	PH	2	2	10cm-sized individual/250m2	Eukene Bensig | Brisneve Edullantes | Volunteers
LiloanMPA:T02:2016-03:fish	LiloanMPA:T02:2016-03:fish:Chaetodon lunula (Lacepède, 1802):12cm	HumanObservation	2016-03	Chaetodon lunula (Lacepède, 1802)	species	urn:lsid:marinespecies.org:taxname:218733	lunula	Chaetodon	Chaetodontidae	Acanthuriformes	Actinopteri	Chordata	Animalia	10.401291	124.005298	WGS84	50	PH	1	1	12cm-sized individual/250m2	Eukene Bensig | Brisneve Edullantes | Volunteers
LiloanMPA:T02:2016-03:fish	LiloanMPA:T02:2016-03:fish:Chaetodon lunulatus Quoy & Gaimard, 1825:8cm	HumanObservation	2016-03	Chaetodon lunulatus Quoy & Gaimard, 1825	species	urn:lsid:marinespecies.org:taxname:398549	lunulatus	Chaetodon	Chaetodontidae	Acanthuriformes	Actinopteri	Chordata	Animalia	10.401291	124.005298	WGS84	50	PH	1	1	8cm-sized individual/250m2	Eukene Bensig | Brisneve Edullantes | Volunteers
LiloanMPA:T02:2016-03:fish	LiloanMPA:T02:2016-03:fish:Chaetodon rafflesii Anonymous [Bennett], 1830:12cm	HumanObservation	2016-03	Chaetodon rafflesii Anonymous [Bennett], 1830	species	urn:lsid:marinespecies.org:taxname:273357	rafflesii	Chaetodon	Chaetodontidae	Acanthuriformes	Actinopteri	Chordata	Animalia	10.401291	124.005298	WGS84	50	PH	2	2	12cm-sized individual/250m2	Eukene Bensig | Brisneve Edullantes | Volunteers
LiloanMPA:T02:2016-03:fish	LiloanMPA:T02:2016-03:fish:Chaetodon vagabundus Linnaeus, 1758:12cm	HumanObservation	2016-03	Chaetodon vagabundus Linnaeus, 1758	species	urn:lsid:marinespecies.org:taxname:218754	vagabundus	Chaetodon	Chaetodontidae	Acanthuriformes	Actinopteri	Chordata	Animalia	10.401291	124.005298	WGS84	50	PH	2	2	12cm-sized individual/250m2	Eukene Bensig | Brisneve Edullantes | Volunteers
LiloanMPA:T02:2016-03:fish	LiloanMPA:T02:2016-03:fish:Cheilinus fasciatus (Bloch, 1791):19cm	HumanObservation	2016-03	Cheilinus fasciatus (Bloch, 1791)	species	urn:lsid:marinespecies.org:taxname:218940	fasciatus	Cheilinus	Labridae	Eupercaria incertae sedis	Actinopteri	Chordata	Animalia	10.401291	124.005298	WGS84	50	PH	1	1	19cm-sized individual/250m2	Eukene Bensig | Brisneve Edullantes | Volunteers
LiloanMPA:T02:2016-03:fish	LiloanMPA:T02:2016-03:fish:Chlorurus bleekeri (de Beaufort, 1940):30cm	HumanObservation	2016-03	Chlorurus bleekeri (de Beaufort, 1940)	species	urn:lsid:marinespecies.org:taxname:277504	bleekeri	Chlorurus	Scaridae	Eupercaria incertae sedis	Actinopteri	Chordata	Animalia	10.401291	124.005298	WGS84	50	PH	1	1	30cm-sized individual/250m2	Eukene Bensig | Brisneve Edullantes | Volunteers
LiloanMPA:T02:2016-03:fish	LiloanMPA:T02:2016-03:fish:Chlorurus bleekeri (de Beaufort, 1940):32cm	HumanObservation	2016-03	Chlorurus bleekeri (de Beaufort, 1940)	species	urn:lsid:marinespecies.org:taxname:277504	bleekeri	Chlorurus	Scaridae	Eupercaria incertae sedis	Actinopteri	Chordata	Animalia	10.401291	124.005298	WGS84	50	PH	1	1	32cm-sized individual/250m2	Eukene Bensig | Brisneve Edullantes | Volunteers
LiloanMPA:T02:2016-03:fish	LiloanMPA:T02:2016-03:fish:Cirrhilabrus cyanopleura (Bleeker, 1851):6cm	HumanObservation	2016-03	Cirrhilabrus cyanopleura (Bleeker, 1851)	species	urn:lsid:marinespecies.org:taxname:277842	cyanopleura	Cirrhilabrus	Labridae	Eupercaria incertae sedis	Actinopteri	Chordata	Animalia	10.401291	124.005298	WGS84	50	PH	6	6	6cm-sized individual/250m2	Eukene Bensig | Brisneve Edullantes | Volunteers
LiloanMPA:T02:2016-03:fish	LiloanMPA:T02:2016-03:fish:Ctenochaetus striatus (Quoy & Gaimard, 1825):15cm	HumanObservation	2016-03	Ctenochaetus striatus (Quoy & Gaimard, 1825)	species	urn:lsid:marinespecies.org:taxname:219659	striatus	Ctenochaetus	Acanthuridae	Acanthuriformes	Actinopteri	Chordata	Animalia	10.401291	124.005298	WGS84	50	PH	6	6	15cm-sized individual/250m2	Eukene Bensig | Brisneve Edullantes | Volunteers
LiloanMPA:T02:2016-03:fish	LiloanMPA:T02:2016-03:fish:Ctenochaetus striatus (Quoy & Gaimard, 1825):12cm	HumanObservation	2016-03	Ctenochaetus striatus (Quoy & Gaimard, 1825)	species	urn:lsid:marinespecies.org:taxname:219659	striatus	Ctenochaetus	Acanthuridae	Acanthuriformes	Actinopteri	Chordata	Animalia	10.401291	124.005298	WGS84	50	PH	5	5	12cm-sized individual/250m2	Eukene Bensig | Brisneve Edullantes | Volunteers
LiloanMPA:T02:2016-03:fish	LiloanMPA:T02:2016-03:fish:Ctenochaetus striatus (Quoy & Gaimard, 1825):6cm	HumanObservation	2016-03	Ctenochaetus striatus (Quoy & Gaimard, 1825)	species	urn:lsid:marinespecies.org:taxname:219659	striatus	Ctenochaetus	Acanthuridae	Acanthuriformes	Actinopteri	Chordata	Animalia	10.401291	124.005298	WGS84	50	PH	1	1	6cm-sized individual/250m2	Eukene Bensig | Brisneve Edullantes | Volunteers
LiloanMPA:T02:2016-03:fish	LiloanMPA:T02:2016-03:fish:Epibulus brevis Carlson, Randall & Dawson, 2008:10cm	HumanObservation	2016-03	Epibulus brevis Carlson, Randall & Dawson, 2008	species	urn:lsid:marinespecies.org:taxname:398569	brevis	Epibulus	Labridae	Eupercaria incertae sedis	Actinopteri	Chordata	Animalia	10.401291	124.005298	WGS84	50	PH	1	1	10cm-sized individual/250m2	Eukene Bensig | Brisneve Edullantes | Volunteers
LiloanMPA:T02:2016-03:fish	LiloanMPA:T02:2016-03:fish:Halichoeres hortulanus (Lacepède, 1801):15cm	HumanObservation	2016-03	Halichoeres hortulanus (Lacepède, 1801)	species	urn:lsid:marinespecies.org:taxname:218985	hortulanus	Halichoeres	Labridae	Eupercaria incertae sedis	Actinopteri	Chordata	Animalia	10.401291	124.005298	WGS84	50	PH	1	1	15cm-sized individual/250m2	Eukene Bensig | Brisneve Edullantes | Volunteers
LiloanMPA:T02:2016-03:fish	LiloanMPA:T02:2016-03:fish:Halichoeres melanurus (Bleeker, 1851):6cm	HumanObservation	2016-03	Halichoeres melanurus (Bleeker, 1851)	species	urn:lsid:marinespecies.org:taxname:275776	melanurus	Halichoeres	Labridae	Eupercaria incertae sedis	Actinopteri	Chordata	Animalia	10.401291	124.005298	WGS84	50	PH	2	2	6cm-sized individual/250m2	Eukene Bensig | Brisneve Edullantes | Volunteers
LiloanMPA:T02:2016-03:fish	LiloanMPA:T02:2016-03:fish:Halichoeres scapularis (Bennett, 1832):7cm	HumanObservation	2016-03	Halichoeres scapularis (Bennett, 1832)	species	urn:lsid:marinespecies.org:taxname:218990	scapularis	Halichoeres	Labridae	Eupercaria incertae sedis	Actinopteri	Chordata	Animalia	10.401291	124.005298	WGS84	50	PH	2	2	7cm-sized individual/250m2	Eukene Bensig | Brisneve Edullantes | Volunteers
LiloanMPA:T02:2016-03:fish	LiloanMPA:T02:2016-03:fish:Heniochus varius (Cuvier, 1829):14cm	HumanObservation	2016-03	Heniochus varius (Cuvier, 1829)	species	urn:lsid:marinespecies.org:taxname:276750	varius	Heniochus	Chaetodontidae	Acanthuriformes	Actinopteri	Chordata	Animalia	10.401291	124.005298	WGS84	50	PH	2	2	14cm-sized individual/250m2	Eukene Bensig | Brisneve Edullantes | Volunteers
LiloanMPA:T02:2016-03:fish	LiloanMPA:T02:2016-03:fish:Heniochus varius (Cuvier, 1829):18cm	HumanObservation	2016-03	Heniochus varius (Cuvier, 1829)	species	urn:lsid:marinespecies.org:taxname:276750	varius	Heniochus	Chaetodontidae	Acanthuriformes	Actinopteri	Chordata	Animalia	10.401291	124.005298	WGS84	50	PH	2	2	18cm-sized individual/250m2	Eukene Bensig | Brisneve Edullantes | Volunteers
LiloanMPA:T02:2016-03:fish	LiloanMPA:T02:2016-03:fish:Lutjanus decussatus (Cuvier, 1828):25cm	HumanObservation	2016-03	Lutjanus decussatus (Cuvier, 1828)	species	urn:lsid:marinespecies.org:taxname:276530	decussatus	Lutjanus	Lutjanidae	Eupercaria incertae sedis	Actinopteri	Chordata	Animalia	10.401291	124.005298	WGS84	50	PH	2	2	25cm-sized individual/250m2	Eukene Bensig | Brisneve Edullantes | Volunteers
LiloanMPA:T02:2016-03:fish	LiloanMPA:T02:2016-03:fish:Naso lituratus (Forster, 1801):26cm	HumanObservation	2016-03	Naso lituratus (Forster, 1801)	species	urn:lsid:marinespecies.org:taxname:219665	lituratus	Naso	Acanthuridae	Acanthuriformes	Actinopteri	Chordata	Animalia	10.401291	124.005298	WGS84	50	PH	2	2	26cm-sized individual/250m2	Eukene Bensig | Brisneve Edullantes | Volunteers
LiloanMPA:T02:2016-03:fish	LiloanMPA:T02:2016-03:fish:Plectorhinchus chaetodonoides Lacepède, 1801:30cm	HumanObservation	2016-03	Plectorhinchus chaetodonoides Lacepède, 1801	species	urn:lsid:marinespecies.org:taxname:273483	chaetodonoides	Plectorhinchus	Haemulidae	Eupercaria incertae sedis	Actinopteri	Chordata	Animalia	10.401291	124.005298	WGS84	50	PH	1	1	30cm-sized individual/250m2	Eukene Bensig | Brisneve Edullantes | Volunteers
LiloanMPA:T02:2016-03:fish	LiloanMPA:T02:2016-03:fish:Plectorhinchus Lacepède, 1801:28cm	HumanObservation	2016-03	Plectorhinchus Lacepède, 1801	genus	urn:lsid:marinespecies.org:taxname:126010		Plectorhinchus	Haemulidae	Eupercaria incertae sedis	Actinopteri	Chordata	Animalia	10.401291	124.005298	WGS84	50	PH	1	1	28cm-sized individual/250m2	Eukene Bensig | Brisneve Edullantes | Volunteers
LiloanMPA:T02:2016-03:fish	LiloanMPA:T02:2016-03:fish:Plectroglyphidodon lacrymatus (Quoy & Gaimard, 1825):7cm	HumanObservation	2016-03	Plectroglyphidodon lacrymatus (Quoy & Gaimard, 1825)	species	urn:lsid:marinespecies.org:taxname:212860	lacrymatus	Plectroglyphidodon	Pomacentridae	Ovalentaria incertae sedis	Actinopteri	Chordata	Animalia	10.401291	124.005298	WGS84	50	PH	6	6	7cm-sized individual/250m2	Eukene Bensig | Brisneve Edullantes | Volunteers
LiloanMPA:T02:2016-03:fish	LiloanMPA:T02:2016-03:fish:Plectroglyphidodon lacrymatus (Quoy & Gaimard, 1825):5cm	HumanObservation	2016-03	Plectroglyphidodon lacrymatus (Quoy & Gaimard, 1825)	species	urn:lsid:marinespecies.org:taxname:212860	lacrymatus	Plectroglyphidodon	Pomacentridae	Ovalentaria incertae sedis	Actinopteri	Chordata	Animalia	10.401291	124.005298	WGS84	50	PH	2	2	5cm-sized individual/250m2	Eukene Bensig | Brisneve Edullantes | Volunteers
LiloanMPA:T02:2016-03:fish	LiloanMPA:T02:2016-03:fish:Pomacentrus moluccensis Bleeker, 1853:5cm	HumanObservation	2016-03	Pomacentrus moluccensis Bleeker, 1853	species	urn:lsid:marinespecies.org:taxname:277159	moluccensis	Pomacentrus	Pomacentridae	Ovalentaria incertae sedis	Actinopteri	Chordata	Animalia	10.401291	124.005298	WGS84	50	PH	58	58	5cm-sized individual/250m2	Eukene Bensig | Brisneve Edullantes | Volunteers
LiloanMPA:T02:2016-03:fish	LiloanMPA:T02:2016-03:fish:Pomacentrus opisthostigma Fowler, 1918:6cm	HumanObservation	2016-03	Pomacentrus opisthostigma Fowler, 1918	species	urn:lsid:marinespecies.org:taxname:277163	opisthostigma	Pomacentrus	Pomacentridae	Ovalentaria incertae sedis	Actinopteri	Chordata	Animalia	10.401291	124.005298	WGS84	50	PH	4	4	6cm-sized individual/250m2	Eukene Bensig | Brisneve Edullantes | Volunteers
LiloanMPA:T02:2016-03:fish	LiloanMPA:T02:2016-03:fish:Scarus dimidiatus Bleeker, 1859:7cm	HumanObservation	2016-03	Scarus dimidiatus Bleeker, 1859	species	urn:lsid:marinespecies.org:taxname:276044	dimidiatus	Scarus	Scaridae	Eupercaria incertae sedis	Actinopteri	Chordata	Animalia	10.401291	124.005298	WGS84	50	PH	1	1	7cm-sized individual/250m2	Eukene Bensig | Brisneve Edullantes | Volunteers
LiloanMPA:T02:2016-03:fish	LiloanMPA:T02:2016-03:fish:Scarus Forsskål, 1775:25cm	HumanObservation	2016-03	Scarus Forsskål, 1775	genus	urn:lsid:marinespecies.org:taxname:159299		Scarus	Scaridae	Eupercaria incertae sedis	Actinopteri	Chordata	Animalia	10.401291	124.005298	WGS84	50	PH	1	1	25cm-sized individual/250m2	Eukene Bensig | Brisneve Edullantes | Volunteers
LiloanMPA:T02:2016-03:fish	LiloanMPA:T02:2016-03:fish:Scolopsis ciliata (Lacepède, 1802):14cm	HumanObservation	2016-03	Scolopsis ciliata (Lacepède, 1802)	species	urn:lsid:marinespecies.org:taxname:276785	ciliata	Scolopsis	Nemipteridae	Eupercaria incertae sedis	Actinopteri	Chordata	Animalia	10.401291	124.005298	WGS84	50	PH	1	1	14cm-sized individual/250m2	Eukene Bensig | Brisneve Edullantes | Volunteers
LiloanMPA:T02:2016-03:fish	LiloanMPA:T02:2016-03:fish:Scolopsis lineata Quoy & Gaimard, 1824:14cm	HumanObservation	2016-03	Scolopsis lineata Quoy & Gaimard, 1824	species	urn:lsid:marinespecies.org:taxname:276786	lineata	Scolopsis	Nemipteridae	Eupercaria incertae sedis	Actinopteri	Chordata	Animalia	10.401291	124.005298	WGS84	50	PH	18	18	14cm-sized individual/250m2	Eukene Bensig | Brisneve Edullantes | Volunteers
LiloanMPA:T02:2016-03:fish	LiloanMPA:T02:2016-03:fish:Thalassoma hardwicke (Bennett, 1830):10cm	HumanObservation	2016-03	Thalassoma hardwicke (Bennett, 1830)	species	urn:lsid:marinespecies.org:taxname:212217	hardwicke	Thalassoma	Labridae	Eupercaria incertae sedis	Actinopteri	Chordata	Animalia	10.401291	124.005298	WGS84	50	PH	3	3	10cm-sized individual/250m2	Eukene Bensig | Brisneve Edullantes | Volunteers
LiloanMPA:T02:2016-03:fish	LiloanMPA:T02:2016-03:fish:Thalassoma hardwicke (Bennett, 1830):7cm	HumanObservation	2016-03	Thalassoma hardwicke (Bennett, 1830)	species	urn:lsid:marinespecies.org:taxname:212217	hardwicke	Thalassoma	Labridae	Eupercaria incertae sedis	Actinopteri	Chordata	Animalia	10.401291	124.005298	WGS84	50	PH	2	2	7cm-sized individual/250m2	Eukene Bensig | Brisneve Edullantes | Volunteers
LiloanMPA:T02:2016-03:fish	LiloanMPA:T02:2016-03:fish:Thalassoma lunare (Linnaeus, 1758):10cm	HumanObservation	2016-03	Thalassoma lunare (Linnaeus, 1758)	species	urn:lsid:marinespecies.org:taxname:212209	lunare	Thalassoma	Labridae	Eupercaria incertae sedis	Actinopteri	Chordata	Animalia	10.401291	124.005298	WGS84	50	PH	1	1	10cm-sized individual/250m2	Eukene Bensig | Brisneve Edullantes | Volunteers
LiloanMPA:T02:2016-03:fish	LiloanMPA:T02:2016-03:fish:Thalassoma lunare (Linnaeus, 1758):6cm	HumanObservation	2016-03	Thalassoma lunare (Linnaeus, 1758)	species	urn:lsid:marinespecies.org:taxname:212209	lunare	Thalassoma	Labridae	Eupercaria incertae sedis	Actinopteri	Chordata	Animalia	10.401291	124.005298	WGS84	50	PH	8	8	6cm-sized individual/250m2	Eukene Bensig | Brisneve Edullantes | Volunteers
LiloanMPA:T02:2016-03:fish	LiloanMPA:T02:2016-03:fish:Zebrasoma scopas (Cuvier, 1829):12cm	HumanObservation	2016-03	Zebrasoma scopas (Cuvier, 1829)	species	urn:lsid:marinespecies.org:taxname:219679	scopas	Zebrasoma	Acanthuridae	Acanthuriformes	Actinopteri	Chordata	Animalia	10.401291	124.005298	WGS84	50	PH	6	6	12cm-sized individual/250m2	Eukene Bensig | Brisneve Edullantes | Volunteers
LiloanMPA:T02:2016-03:fish	LiloanMPA:T02:2016-03:fish:Zebrasoma scopas (Cuvier, 1829):11cm	HumanObservation	2016-03	Zebrasoma scopas (Cuvier, 1829)	species	urn:lsid:marinespecies.org:taxname:219679	scopas	Zebrasoma	Acanthuridae	Acanthuriformes	Actinopteri	Chordata	Animalia	10.401291	124.005298	WGS84	50	PH	4	4	11cm-sized individual/250m2	Eukene Bensig | Brisneve Edullantes | Volunteers
LiloanMPA:T02:2016-03:fish	LiloanMPA:T02:2016-03:fish:Zebrasoma scopas (Cuvier, 1829):6cm	HumanObservation	2016-03	Zebrasoma scopas (Cuvier, 1829)	species	urn:lsid:marinespecies.org:taxname:219679	scopas	Zebrasoma	Acanthuridae	Acanthuriformes	Actinopteri	Chordata	Animalia	10.401291	124.005298	WGS84	50	PH	1	1	6cm-sized individual/250m2	Eukene Bensig | Brisneve Edullantes | Volunteers
LiloanMPA:T03:2016-03:fish	LiloanMPA:T03:2016-03:fish:Abudefduf vaigiensis (Quoy & Gaimard, 1825):7cm	HumanObservation	2016-03	Abudefduf vaigiensis (Quoy & Gaimard, 1825)	species	urn:lsid:marinespecies.org:taxname:212879	vaigiensis	Abudefduf	Pomacentridae	Ovalentaria incertae sedis	Actinopteri	Chordata	Animalia	10.399945	124.008008	WGS84	50	PH	250	250	7cm-sized individual/250m2	Eukene Bensig | Brisneve Edullantes | Volunteers
LiloanMPA:T03:2016-03:fish	LiloanMPA:T03:2016-03:fish:Abudefduf vaigiensis (Quoy & Gaimard, 1825):6cm	HumanObservation	2016-03	Abudefduf vaigiensis (Quoy & Gaimard, 1825)	species	urn:lsid:marinespecies.org:taxname:212879	vaigiensis	Abudefduf	Pomacentridae	Ovalentaria incertae sedis	Actinopteri	Chordata	Animalia	10.399945	124.008008	WGS84	50	PH	8	8	6cm-sized individual/250m2	Eukene Bensig | Brisneve Edullantes | Volunteers
LiloanMPA:T03:2016-03:fish	LiloanMPA:T03:2016-03:fish:Amblyglyphidodon curacao (Bloch, 1787):7cm	HumanObservation	2016-03	Amblyglyphidodon curacao (Bloch, 1787)	species	urn:lsid:marinespecies.org:taxname:277597	curacao	Amblyglyphidodon	Pomacentridae	Ovalentaria incertae sedis	Actinopteri	Chordata	Animalia	10.399945	124.008008	WGS84	50	PH	2	2	7cm-sized individual/250m2	Eukene Bensig | Brisneve Edullantes | Volunteers
LiloanMPA:T03:2016-03:fish	LiloanMPA:T03:2016-03:fish:Amblyglyphidodon curacao (Bloch, 1787):8cm	HumanObservation	2016-03	Amblyglyphidodon curacao (Bloch, 1787)	species	urn:lsid:marinespecies.org:taxname:277597	curacao	Amblyglyphidodon	Pomacentridae	Ovalentaria incertae sedis	Actinopteri	Chordata	Animalia	10.399945	124.008008	WGS84	50	PH	4	4	8cm-sized individual/250m2	Eukene Bensig | Brisneve Edullantes | Volunteers
LiloanMPA:T03:2016-03:fish	LiloanMPA:T03:2016-03:fish:Balistapus undulatus (Park, 1797):12cm	HumanObservation	2016-03	Balistapus undulatus (Park, 1797)	species	urn:lsid:marinespecies.org:taxname:219874	undulatus	Balistapus	Balistidae	Tetraodontiformes	Actinopteri	Chordata	Animalia	10.399945	124.008008	WGS84	50	PH	1	1	12cm-sized individual/250m2	Eukene Bensig | Brisneve Edullantes | Volunteers
LiloanMPA:T03:2016-03:fish	LiloanMPA:T03:2016-03:fish:Balistapus undulatus (Park, 1797):10cm	HumanObservation	2016-03	Balistapus undulatus (Park, 1797)	species	urn:lsid:marinespecies.org:taxname:219874	undulatus	Balistapus	Balistidae	Tetraodontiformes	Actinopteri	Chordata	Animalia	10.399945	124.008008	WGS84	50	PH	3	3	10cm-sized individual/250m2	Eukene Bensig | Brisneve Edullantes | Volunteers
LiloanMPA:T03:2016-03:fish	LiloanMPA:T03:2016-03:fish:Bodianus mesothorax (Bloch & Schneider, 1801):12cm	HumanObservation	2016-03	Bodianus mesothorax (Bloch & Schneider, 1801)	species	urn:lsid:marinespecies.org:taxname:273536	mesothorax	Bodianus	Labridae	Eupercaria incertae sedis	Actinopteri	Chordata	Animalia	10.399945	124.008008	WGS84	50	PH	1	1	12cm-sized individual/250m2	Eukene Bensig | Brisneve Edullantes | Volunteers
LiloanMPA:T03:2016-03:fish	LiloanMPA:T03:2016-03:fish:Centropyge vrolikii (Bleeker, 1853):8cm	HumanObservation	2016-03	Centropyge vrolikii (Bleeker, 1853)	species	urn:lsid:marinespecies.org:taxname:278853	vrolikii	Centropyge	Pomacanthidae	Acanthuriformes	Actinopteri	Chordata	Animalia	10.399945	124.008008	WGS84	50	PH	1	1	8cm-sized individual/250m2	Eukene Bensig | Brisneve Edullantes | Volunteers
LiloanMPA:T03:2016-03:fish	LiloanMPA:T03:2016-03:fish:Chaetodon adiergastos Seale, 1910:14cm	HumanObservation	2016-03	Chaetodon adiergastos Seale, 1910	species	urn:lsid:marinespecies.org:taxname:273322	adiergastos	Chaetodon	Chaetodontidae	Acanthuriformes	Actinopteri	Chordata	Animalia	10.399945	124.008008	WGS84	50	PH	3	3	14cm-sized individual/250m2	Eukene Bensig | Brisneve Edullantes | Volunteers
LiloanMPA:T03:2016-03:fish	LiloanMPA:T03:2016-03:fish:Chaetodon adiergastos Seale, 1910:18cm	HumanObservation	2016-03	Chaetodon adiergastos Seale, 1910	species	urn:lsid:marinespecies.org:taxname:273322	adiergastos	Chaetodon	Chaetodontidae	Acanthuriformes	Actinopteri	Chordata	Animalia	10.399945	124.008008	WGS84	50	PH	2	2	18cm-sized individual/250m2	Eukene Bensig | Brisneve Edullantes | Volunteers
LiloanMPA:T03:2016-03:fish	LiloanMPA:T03:2016-03:fish:Chaetodon adiergastos Seale, 1910:12cm	HumanObservation	2016-03	Chaetodon adiergastos Seale, 1910	species	urn:lsid:marinespecies.org:taxname:273322	adiergastos	Chaetodon	Chaetodontidae	Acanthuriformes	Actinopteri	Chordata	Animalia	10.399945	124.008008	WGS84	50	PH	3	3	12cm-sized individual/250m2	Eukene Bensig | Brisneve Edullantes | Volunteers
LiloanMPA:T03:2016-03:fish	LiloanMPA:T03:2016-03:fish:Chaetodon baronessa Cuvier, 1829:6cm	HumanObservation	2016-03	Chaetodon baronessa Cuvier, 1829	species	urn:lsid:marinespecies.org:taxname:273328	baronessa	Chaetodon	Chaetodontidae	Acanthuriformes	Actinopteri	Chordata	Animalia	10.399945	124.008008	WGS84	50	PH	1	1	6cm-sized individual/250m2	Eukene Bensig | Brisneve Edullantes | Volunteers
LiloanMPA:T03:2016-03:fish	LiloanMPA:T03:2016-03:fish:Chaetodon baronessa Cuvier, 1829:8cm	HumanObservation	2016-03	Chaetodon baronessa Cuvier, 1829	species	urn:lsid:marinespecies.org:taxname:273328	baronessa	Chaetodon	Chaetodontidae	Acanthuriformes	Actinopteri	Chordata	Animalia	10.399945	124.008008	WGS84	50	PH	2	2	8cm-sized individual/250m2	Eukene Bensig | Brisneve Edullantes | Volunteers
LiloanMPA:T03:2016-03:fish	LiloanMPA:T03:2016-03:fish:Chaetodon baronessa Cuvier, 1829:10cm	HumanObservation	2016-03	Chaetodon baronessa Cuvier, 1829	species	urn:lsid:marinespecies.org:taxname:273328	baronessa	Chaetodon	Chaetodontidae	Acanthuriformes	Actinopteri	Chordata	Animalia	10.399945	124.008008	WGS84	50	PH	2	2	10cm-sized individual/250m2	Eukene Bensig | Brisneve Edullantes | Volunteers
LiloanMPA:T03:2016-03:fish	LiloanMPA:T03:2016-03:fish:Chaetodon baronessa Cuvier, 1829:7cm	HumanObservation	2016-03	Chaetodon baronessa Cuvier, 1829	species	urn:lsid:marinespecies.org:taxname:273328	baronessa	Chaetodon	Chaetodontidae	Acanthuriformes	Actinopteri	Chordata	Animalia	10.399945	124.008008	WGS84	50	PH	2	2	7cm-sized individual/250m2	Eukene Bensig | Brisneve Edullantes | Volunteers
LiloanMPA:T03:2016-03:fish	LiloanMPA:T03:2016-03:fish:Chaetodon lunula (Lacepède, 1802):14cm	HumanObservation	2016-03	Chaetodon lunula (Lacepède, 1802)	species	urn:lsid:marinespecies.org:taxname:218733	lunula	Chaetodon	Chaetodontidae	Acanthuriformes	Actinopteri	Chordata	Animalia	10.399945	124.008008	WGS84	50	PH	2	2	14cm-sized individual/250m2	Eukene Bensig | Brisneve Edullantes | Volunteers
LiloanMPA:T03:2016-03:fish	LiloanMPA:T03:2016-03:fish:Chaetodon lunulatus Quoy & Gaimard, 1825:8cm	HumanObservation	2016-03	Chaetodon lunulatus Quoy & Gaimard, 1825	species	urn:lsid:marinespecies.org:taxname:398549	lunulatus	Chaetodon	Chaetodontidae	Acanthuriformes	Actinopteri	Chordata	Animalia	10.399945	124.008008	WGS84	50	PH	1	1	8cm-sized individual/250m2	Eukene Bensig | Brisneve Edullantes | Volunteers
LiloanMPA:T03:2016-03:fish	LiloanMPA:T03:2016-03:fish:Chaetodon ocellicaudus Cuvier, 1831:11cm	HumanObservation	2016-03	Chaetodon ocellicaudus Cuvier, 1831	species	urn:lsid:marinespecies.org:taxname:218756	ocellicaudus	Chaetodon	Chaetodontidae	Acanthuriformes	Actinopteri	Chordata	Animalia	10.399945	124.008008	WGS84	50	PH	2	2	11cm-sized individual/250m2	Eukene Bensig | Brisneve Edullantes | Volunteers
LiloanMPA:T03:2016-03:fish	LiloanMPA:T03:2016-03:fish:Chaetodon ornatissimus Cuvier, 1831:19cm	HumanObservation	2016-03	Chaetodon ornatissimus Cuvier, 1831	species	urn:lsid:marinespecies.org:taxname:273352	ornatissimus	Chaetodon	Chaetodontidae	Acanthuriformes	Actinopteri	Chordata	Animalia	10.399945	124.008008	WGS84	50	PH	3	3	19cm-sized individual/250m2	Eukene Bensig | Brisneve Edullantes | Volunteers
LiloanMPA:T03:2016-03:fish	LiloanMPA:T03:2016-03:fish:Chaetodon ornatissimus Cuvier, 1831:14cm	HumanObservation	2016-03	Chaetodon ornatissimus Cuvier, 1831	species	urn:lsid:marinespecies.org:taxname:273352	ornatissimus	Chaetodon	Chaetodontidae	Acanthuriformes	Actinopteri	Chordata	Animalia	10.399945	124.008008	WGS84	50	PH	2	2	14cm-sized individual/250m2	Eukene Bensig | Brisneve Edullantes | Volunteers
LiloanMPA:T03:2016-03:fish	LiloanMPA:T03:2016-03:fish:Chaetodon rafflesii Anonymous [Bennett], 1830:12cm	HumanObservation	2016-03	Chaetodon rafflesii Anonymous [Bennett], 1830	species	urn:lsid:marinespecies.org:taxname:273357	rafflesii	Chaetodon	Chaetodontidae	Acanthuriformes	Actinopteri	Chordata	Animalia	10.399945	124.008008	WGS84	50	PH	2	2	12cm-sized individual/250m2	Eukene Bensig | Brisneve Edullantes | Volunteers
LiloanMPA:T03:2016-03:fish	LiloanMPA:T03:2016-03:fish:Chlorurus bleekeri (de Beaufort, 1940):40cm	HumanObservation	2016-03	Chlorurus bleekeri (de Beaufort, 1940)	species	urn:lsid:marinespecies.org:taxname:277504	bleekeri	Chlorurus	Scaridae	Eupercaria incertae sedis	Actinopteri	Chordata	Animalia	10.399945	124.008008	WGS84	50	PH	1	1	40cm-sized individual/250m2	Eukene Bensig | Brisneve Edullantes | Volunteers
LiloanMPA:T03:2016-03:fish	LiloanMPA:T03:2016-03:fish:Chlorurus bleekeri (de Beaufort, 1940):35cm	HumanObservation	2016-03	Chlorurus bleekeri (de Beaufort, 1940)	species	urn:lsid:marinespecies.org:taxname:277504	bleekeri	Chlorurus	Scaridae	Eupercaria incertae sedis	Actinopteri	Chordata	Animalia	10.399945	124.008008	WGS84	50	PH	3	3	35cm-sized individual/250m2	Eukene Bensig | Brisneve Edullantes | Volunteers
LiloanMPA:T03:2016-03:fish	LiloanMPA:T03:2016-03:fish:Chlorurus bowersi (Snyder, 1909):30cm	HumanObservation	2016-03	Chlorurus bowersi (Snyder, 1909)	species	urn:lsid:marinespecies.org:taxname:277505	bowersi	Chlorurus	Scaridae	Eupercaria incertae sedis	Actinopteri	Chordata	Animalia	10.399945	124.008008	WGS84	50	PH	1	1	30cm-sized individual/250m2	Eukene Bensig | Brisneve Edullantes | Volunteers
LiloanMPA:T03:2016-03:fish	LiloanMPA:T03:2016-03:fish:Chlorurus bowersi (Snyder, 1909):14cm	HumanObservation	2016-03	Chlorurus bowersi (Snyder, 1909)	species	urn:lsid:marinespecies.org:taxname:277505	bowersi	Chlorurus	Scaridae	Eupercaria incertae sedis	Actinopteri	Chordata	Animalia	10.399945	124.008008	WGS84	50	PH	2	2	14cm-sized individual/250m2	Eukene Bensig | Brisneve Edullantes | Volunteers
LiloanMPA:T03:2016-03:fish	LiloanMPA:T03:2016-03:fish:Chlorurus microrhinos (Bleeker, 1854):38cm	HumanObservation	2016-03	Chlorurus microrhinos (Bleeker, 1854)	species	urn:lsid:marinespecies.org:taxname:277507	microrhinos	Chlorurus	Scaridae	Eupercaria incertae sedis	Actinopteri	Chordata	Animalia	10.399945	124.008008	WGS84	50	PH	1	1	38cm-sized individual/250m2	Eukene Bensig | Brisneve Edullantes | Volunteers
LiloanMPA:T03:2016-03:fish	LiloanMPA:T03:2016-03:fish:Chlorurus sordidus (Forsskål, 1775):27cm	HumanObservation	2016-03	Chlorurus sordidus (Forsskål, 1775)	species	urn:lsid:marinespecies.org:taxname:219082	sordidus	Chlorurus	Scaridae	Eupercaria incertae sedis	Actinopteri	Chordata	Animalia	10.399945	124.008008	WGS84	50	PH	4	4	27cm-sized individual/250m2	Eukene Bensig | Brisneve Edullantes | Volunteers
LiloanMPA:T03:2016-03:fish	LiloanMPA:T03:2016-03:fish:Chromis xanthura (Bleeker, 1854):8cm	HumanObservation	2016-03	Chromis xanthura (Bleeker, 1854)	species	urn:lsid:marinespecies.org:taxname:212819	xanthura	Chromis	Pomacentridae	Ovalentaria incertae sedis	Actinopteri	Chordata	Animalia	10.399945	124.008008	WGS84	50	PH	1	1	8cm-sized individual/250m2	Eukene Bensig | Brisneve Edullantes | Volunteers
LiloanMPA:T03:2016-03:fish	LiloanMPA:T03:2016-03:fish:Ctenochaetus striatus (Quoy & Gaimard, 1825):14cm	HumanObservation	2016-03	Ctenochaetus striatus (Quoy & Gaimard, 1825)	species	urn:lsid:marinespecies.org:taxname:219659	striatus	Ctenochaetus	Acanthuridae	Acanthuriformes	Actinopteri	Chordata	Animalia	10.399945	124.008008	WGS84	50	PH	7	7	14cm-sized individual/250m2	Eukene Bensig | Brisneve Edullantes | Volunteers
LiloanMPA:T03:2016-03:fish	LiloanMPA:T03:2016-03:fish:Ctenochaetus striatus (Quoy & Gaimard, 1825):8cm	HumanObservation	2016-03	Ctenochaetus striatus (Quoy & Gaimard, 1825)	species	urn:lsid:marinespecies.org:taxname:219659	striatus	Ctenochaetus	Acanthuridae	Acanthuriformes	Actinopteri	Chordata	Animalia	10.399945	124.008008	WGS84	50	PH	1	1	8cm-sized individual/250m2	Eukene Bensig | Brisneve Edullantes | Volunteers
LiloanMPA:T03:2016-03:fish	LiloanMPA:T03:2016-03:fish:Ctenochaetus striatus (Quoy & Gaimard, 1825):10cm	HumanObservation	2016-03	Ctenochaetus striatus (Quoy & Gaimard, 1825)	species	urn:lsid:marinespecies.org:taxname:219659	striatus	Ctenochaetus	Acanthuridae	Acanthuriformes	Actinopteri	Chordata	Animalia	10.399945	124.008008	WGS84	50	PH	7	7	10cm-sized individual/250m2	Eukene Bensig | Brisneve Edullantes | Volunteers
LiloanMPA:T03:2016-03:fish	LiloanMPA:T03:2016-03:fish:Ctenochaetus striatus (Quoy & Gaimard, 1825):15cm	HumanObservation	2016-03	Ctenochaetus striatus (Quoy & Gaimard, 1825)	species	urn:lsid:marinespecies.org:taxname:219659	striatus	Ctenochaetus	Acanthuridae	Acanthuriformes	Actinopteri	Chordata	Animalia	10.399945	124.008008	WGS84	50	PH	1	1	15cm-sized individual/250m2	Eukene Bensig | Brisneve Edullantes | Volunteers
LiloanMPA:T03:2016-03:fish	LiloanMPA:T03:2016-03:fish:Dascyllus aruanus (Linnaeus, 1758):4cm	HumanObservation	2016-03	Dascyllus aruanus (Linnaeus, 1758)	species	urn:lsid:marinespecies.org:taxname:212843	aruanus	Dascyllus	Pomacentridae	Ovalentaria incertae sedis	Actinopteri	Chordata	Animalia	10.399945	124.008008	WGS84	50	PH	6	6	4cm-sized individual/250m2	Eukene Bensig | Brisneve Edullantes | Volunteers
LiloanMPA:T03:2016-03:fish	LiloanMPA:T03:2016-03:fish:Diploprion bifasciatum Cuvier, 1828:10cm	HumanObservation	2016-03	Diploprion bifasciatum Cuvier, 1828	species	urn:lsid:marinespecies.org:taxname:277235	bifasciatum	Diploprion	Serranidae	Perciformes	Actinopteri	Chordata	Animalia	10.399945	124.008008	WGS84	50	PH	1	1	10cm-sized individual/250m2	Eukene Bensig | Brisneve Edullantes | Volunteers
LiloanMPA:T03:2016-03:fish	LiloanMPA:T03:2016-03:fish:Halichoeres hortulanus (Lacepède, 1801):8cm	HumanObservation	2016-03	Halichoeres hortulanus (Lacepède, 1801)	species	urn:lsid:marinespecies.org:taxname:218985	hortulanus	Halichoeres	Labridae	Eupercaria incertae sedis	Actinopteri	Chordata	Animalia	10.399945	124.008008	WGS84	50	PH	1	1	8cm-sized individual/250m2	Eukene Bensig | Brisneve Edullantes | Volunteers
LiloanMPA:T03:2016-03:fish	LiloanMPA:T03:2016-03:fish:Heniochus varius (Cuvier, 1829):14cm	HumanObservation	2016-03	Heniochus varius (Cuvier, 1829)	species	urn:lsid:marinespecies.org:taxname:276750	varius	Heniochus	Chaetodontidae	Acanthuriformes	Actinopteri	Chordata	Animalia	10.399945	124.008008	WGS84	50	PH	6	6	14cm-sized individual/250m2	Eukene Bensig | Brisneve Edullantes | Volunteers
LiloanMPA:T03:2016-03:fish	LiloanMPA:T03:2016-03:fish:Labrichthys unilineatus (Guichenot, 1847):10cm	HumanObservation	2016-03	Labrichthys unilineatus (Guichenot, 1847)	species	urn:lsid:marinespecies.org:taxname:219013	unilineatus	Labrichthys	Labridae	Eupercaria incertae sedis	Actinopteri	Chordata	Animalia	10.399945	124.008008	WGS84	50	PH	1	1	10cm-sized individual/250m2	Eukene Bensig | Brisneve Edullantes | Volunteers
LiloanMPA:T03:2016-03:fish	LiloanMPA:T03:2016-03:fish:Paracirrhites forsteri (Schneider, 1801):9cm	HumanObservation	2016-03	Paracirrhites forsteri (Schneider, 1801)	species	urn:lsid:marinespecies.org:taxname:218867	forsteri	Paracirrhites	Cirrhitidae	Centrarchiformes	Actinopteri	Chordata	Animalia	10.399945	124.008008	WGS84	50	PH	1	1	9cm-sized individual/250m2	Eukene Bensig | Brisneve Edullantes | Volunteers
LiloanMPA:T03:2016-03:fish	LiloanMPA:T03:2016-03:fish:Parupeneus barberinus (Lacepède, 1801):8cm	HumanObservation	2016-03	Parupeneus barberinus (Lacepède, 1801)	species	urn:lsid:marinespecies.org:taxname:218660	barberinus	Parupeneus	Mullidae	Mulliformes	Actinopteri	Chordata	Animalia	10.399945	124.008008	WGS84	50	PH	1	1	8cm-sized individual/250m2	Eukene Bensig | Brisneve Edullantes | Volunteers
LiloanMPA:T03:2016-03:fish	LiloanMPA:T03:2016-03:fish:Plagiotremus Gill, 1865:8cm	HumanObservation	2016-03	Plagiotremus Gill, 1865	genus	urn:lsid:marinespecies.org:taxname:205546		Plagiotremus	Blenniidae	Blenniiformes	Actinopteri	Chordata	Animalia	10.399945	124.008008	WGS84	50	PH	2	2	8cm-sized individual/250m2	Eukene Bensig | Brisneve Edullantes | Volunteers
LiloanMPA:T03:2016-03:fish	LiloanMPA:T03:2016-03:fish:Platax teira (Forsskål, 1775):12cm	HumanObservation	2016-03	Platax teira (Forsskål, 1775)	species	urn:lsid:marinespecies.org:taxname:218710	teira	Platax	Ephippidae	Acanthuriformes	Actinopteri	Chordata	Animalia	10.399945	124.008008	WGS84	50	PH	1	1	12cm-sized individual/250m2	Eukene Bensig | Brisneve Edullantes | Volunteers
LiloanMPA:T03:2016-03:fish	LiloanMPA:T03:2016-03:fish:Plectroglyphidodon lacrymatus (Quoy & Gaimard, 1825):6cm	HumanObservation	2016-03	Plectroglyphidodon lacrymatus (Quoy & Gaimard, 1825)	species	urn:lsid:marinespecies.org:taxname:212860	lacrymatus	Plectroglyphidodon	Pomacentridae	Ovalentaria incertae sedis	Actinopteri	Chordata	Animalia	10.399945	124.008008	WGS84	50	PH	2	2	6cm-sized individual/250m2	Eukene Bensig | Brisneve Edullantes | Volunteers
LiloanMPA:T03:2016-03:fish	LiloanMPA:T03:2016-03:fish:Plectroglyphidodon lacrymatus (Quoy & Gaimard, 1825):8cm	HumanObservation	2016-03	Plectroglyphidodon lacrymatus (Quoy & Gaimard, 1825)	species	urn:lsid:marinespecies.org:taxname:212860	lacrymatus	Plectroglyphidodon	Pomacentridae	Ovalentaria incertae sedis	Actinopteri	Chordata	Animalia	10.399945	124.008008	WGS84	50	PH	2	2	8cm-sized individual/250m2	Eukene Bensig | Brisneve Edullantes | Volunteers
LiloanMPA:T03:2016-03:fish	LiloanMPA:T03:2016-03:fish:Pomacentrus brachialis Cuvier, 1830:7cm	HumanObservation	2016-03	Pomacentrus brachialis Cuvier, 1830	species	urn:lsid:marinespecies.org:taxname:212977	brachialis	Pomacentrus	Pomacentridae	Ovalentaria incertae sedis	Actinopteri	Chordata	Animalia	10.399945	124.008008	WGS84	50	PH	10	10	7cm-sized individual/250m2	Eukene Bensig | Brisneve Edullantes | Volunteers
LiloanMPA:T03:2016-03:fish	LiloanMPA:T03:2016-03:fish:Pomacentrus moluccensis Bleeker, 1853:5cm	HumanObservation	2016-03	Pomacentrus moluccensis Bleeker, 1853	species	urn:lsid:marinespecies.org:taxname:277159	moluccensis	Pomacentrus	Pomacentridae	Ovalentaria incertae sedis	Actinopteri	Chordata	Animalia	10.399945	124.008008	WGS84	50	PH	60	60	5cm-sized individual/250m2	Eukene Bensig | Brisneve Edullantes | Volunteers
LiloanMPA:T03:2016-03:fish	LiloanMPA:T03:2016-03:fish:Scarus dimidiatus Bleeker, 1859:15cm	HumanObservation	2016-03	Scarus dimidiatus Bleeker, 1859	species	urn:lsid:marinespecies.org:taxname:276044	dimidiatus	Scarus	Scaridae	Eupercaria incertae sedis	Actinopteri	Chordata	Animalia	10.399945	124.008008	WGS84	50	PH	1	1	15cm-sized individual/250m2	Eukene Bensig | Brisneve Edullantes | Volunteers
LiloanMPA:T03:2016-03:fish	LiloanMPA:T03:2016-03:fish:Scarus dimidiatus Bleeker, 1859:8cm	HumanObservation	2016-03	Scarus dimidiatus Bleeker, 1859	species	urn:lsid:marinespecies.org:taxname:276044	dimidiatus	Scarus	Scaridae	Eupercaria incertae sedis	Actinopteri	Chordata	Animalia	10.399945	124.008008	WGS84	50	PH	1	1	8cm-sized individual/250m2	Eukene Bensig | Brisneve Edullantes | Volunteers
LiloanMPA:T03:2016-03:fish	LiloanMPA:T03:2016-03:fish:Scarus quoyi Valenciennes, 1840:22cm	HumanObservation	2016-03	Scarus quoyi Valenciennes, 1840	species	urn:lsid:marinespecies.org:taxname:276058	quoyi	Scarus	Scaridae	Eupercaria incertae sedis	Actinopteri	Chordata	Animalia	10.399945	124.008008	WGS84	50	PH	2	2	22cm-sized individual/250m2	Eukene Bensig | Brisneve Edullantes | Volunteers
LiloanMPA:T03:2016-03:fish	LiloanMPA:T03:2016-03:fish:Scarus rubroviolaceus Bleeker, 1847:20cm	HumanObservation	2016-03	Scarus rubroviolaceus Bleeker, 1847	species	urn:lsid:marinespecies.org:taxname:219124	rubroviolaceus	Scarus	Scaridae	Eupercaria incertae sedis	Actinopteri	Chordata	Animalia	10.399945	124.008008	WGS84	50	PH	2	2	20cm-sized individual/250m2	Eukene Bensig | Brisneve Edullantes | Volunteers
LiloanMPA:T03:2016-03:fish	LiloanMPA:T03:2016-03:fish:Siganus virgatus (Valenciennes, 1835):14cm	HumanObservation	2016-03	Siganus virgatus (Valenciennes, 1835)	species	urn:lsid:marinespecies.org:taxname:273928	virgatus	Siganus	Siganidae	Acanthuriformes	Actinopteri	Chordata	Animalia	10.399945	124.008008	WGS84	50	PH	2	2	14cm-sized individual/250m2	Eukene Bensig | Brisneve Edullantes | Volunteers
LiloanMPA:T03:2016-03:fish	LiloanMPA:T03:2016-03:fish:Siganus virgatus (Valenciennes, 1835):12cm	HumanObservation	2016-03	Siganus virgatus (Valenciennes, 1835)	species	urn:lsid:marinespecies.org:taxname:273928	virgatus	Siganus	Siganidae	Acanthuriformes	Actinopteri	Chordata	Animalia	10.399945	124.008008	WGS84	50	PH	11	11	12cm-sized individual/250m2	Eukene Bensig | Brisneve Edullantes | Volunteers
LiloanMPA:T03:2016-03:fish	LiloanMPA:T03:2016-03:fish:Siganus vulpinus (Schlegel & Müller, 1845):12cm	HumanObservation	2016-03	Siganus vulpinus (Schlegel & Müller, 1845)	species	urn:lsid:marinespecies.org:taxname:273929	vulpinus	Siganus	Siganidae	Acanthuriformes	Actinopteri	Chordata	Animalia	10.399945	124.008008	WGS84	50	PH	2	2	12cm-sized individual/250m2	Eukene Bensig | Brisneve Edullantes | Volunteers
LiloanMPA:T03:2016-03:fish	LiloanMPA:T03:2016-03:fish:Thalassoma hardwicke (Bennett, 1830):9cm	HumanObservation	2016-03	Thalassoma hardwicke (Bennett, 1830)	species	urn:lsid:marinespecies.org:taxname:212217	hardwicke	Thalassoma	Labridae	Eupercaria incertae sedis	Actinopteri	Chordata	Animalia	10.399945	124.008008	WGS84	50	PH	1	1	9cm-sized individual/250m2	Eukene Bensig | Brisneve Edullantes | Volunteers
LiloanMPA:T03:2016-03:fish	LiloanMPA:T03:2016-03:fish:Thalassoma hardwicke (Bennett, 1830):6cm	HumanObservation	2016-03	Thalassoma hardwicke (Bennett, 1830)	species	urn:lsid:marinespecies.org:taxname:212217	hardwicke	Thalassoma	Labridae	Eupercaria incertae sedis	Actinopteri	Chordata	Animalia	10.399945	124.008008	WGS84	50	PH	2	2	6cm-sized individual/250m2	Eukene Bensig | Brisneve Edullantes | Volunteers
LiloanMPA:T03:2016-03:fish	LiloanMPA:T03:2016-03:fish:Thalassoma hardwicke (Bennett, 1830):7cm	HumanObservation	2016-03	Thalassoma hardwicke (Bennett, 1830)	species	urn:lsid:marinespecies.org:taxname:212217	hardwicke	Thalassoma	Labridae	Eupercaria incertae sedis	Actinopteri	Chordata	Animalia	10.399945	124.008008	WGS84	50	PH	5	5	7cm-sized individual/250m2	Eukene Bensig | Brisneve Edullantes | Volunteers
LiloanMPA:T03:2016-03:fish	LiloanMPA:T03:2016-03:fish:Thalassoma hardwicke (Bennett, 1830):8cm	HumanObservation	2016-03	Thalassoma hardwicke (Bennett, 1830)	species	urn:lsid:marinespecies.org:taxname:212217	hardwicke	Thalassoma	Labridae	Eupercaria incertae sedis	Actinopteri	Chordata	Animalia	10.399945	124.008008	WGS84	50	PH	3	3	8cm-sized individual/250m2	Eukene Bensig | Brisneve Edullantes | Volunteers
LiloanMPA:T03:2016-03:fish	LiloanMPA:T03:2016-03:fish:Thalassoma hardwicke (Bennett, 1830):10cm	HumanObservation	2016-03	Thalassoma hardwicke (Bennett, 1830)	species	urn:lsid:marinespecies.org:taxname:212217	hardwicke	Thalassoma	Labridae	Eupercaria incertae sedis	Actinopteri	Chordata	Animalia	10.399945	124.008008	WGS84	50	PH	1	1	10cm-sized individual/250m2	Eukene Bensig | Brisneve Edullantes | Volunteers
LiloanMPA:T03:2016-03:fish	LiloanMPA:T03:2016-03:fish:Thalassoma lunare (Linnaeus, 1758):6cm	HumanObservation	2016-03	Thalassoma lunare (Linnaeus, 1758)	species	urn:lsid:marinespecies.org:taxname:212209	lunare	Thalassoma	Labridae	Eupercaria incertae sedis	Actinopteri	Chordata	Animalia	10.399945	124.008008	WGS84	50	PH	20	20	6cm-sized individual/250m2	Eukene Bensig | Brisneve Edullantes | Volunteers
LiloanMPA:T03:2016-03:fish	LiloanMPA:T03:2016-03:fish:Thalassoma lunare (Linnaeus, 1758):9cm	HumanObservation	2016-03	Thalassoma lunare (Linnaeus, 1758)	species	urn:lsid:marinespecies.org:taxname:212209	lunare	Thalassoma	Labridae	Eupercaria incertae sedis	Actinopteri	Chordata	Animalia	10.399945	124.008008	WGS84	50	PH	1	1	9cm-sized individual/250m2	Eukene Bensig | Brisneve Edullantes | Volunteers
LiloanMPA:T03:2016-03:fish	LiloanMPA:T03:2016-03:fish:Zebrasoma scopas (Cuvier, 1829):10cm	HumanObservation	2016-03	Zebrasoma scopas (Cuvier, 1829)	species	urn:lsid:marinespecies.org:taxname:219679	scopas	Zebrasoma	Acanthuridae	Acanthuriformes	Actinopteri	Chordata	Animalia	10.399945	124.008008	WGS84	50	PH	1	1	10cm-sized individual/250m2	Eukene Bensig | Brisneve Edullantes | Volunteers
LiloanMPA:T03:2016-03:fish	LiloanMPA:T03:2016-03:fish:Zebrasoma scopas (Cuvier, 1829):11cm	HumanObservation	2016-03	Zebrasoma scopas (Cuvier, 1829)	species	urn:lsid:marinespecies.org:taxname:219679	scopas	Zebrasoma	Acanthuridae	Acanthuriformes	Actinopteri	Chordata	Animalia	10.399945	124.008008	WGS84	50	PH	12	12	11cm-sized individual/250m2	Eukene Bensig | Brisneve Edullantes | Volunteers
LiloanMPA:T03:2016-03:fish	LiloanMPA:T03:2016-03:fish:Zebrasoma scopas (Cuvier, 1829):8cm	HumanObservation	2016-03	Zebrasoma scopas (Cuvier, 1829)	species	urn:lsid:marinespecies.org:taxname:219679	scopas	Zebrasoma	Acanthuridae	Acanthuriformes	Actinopteri	Chordata	Animalia	10.399945	124.008008	WGS84	50	PH	1	1	8cm-sized individual/250m2	Eukene Bensig | Brisneve Edullantes | Volunteers
LiloanMPA:T04:2016-03:fish	LiloanMPA:T04:2016-03:fish:Balistapus undulatus (Park, 1797):6cm	HumanObservation	2016-03	Balistapus undulatus (Park, 1797)	species	urn:lsid:marinespecies.org:taxname:219874	undulatus	Balistapus	Balistidae	Tetraodontiformes	Actinopteri	Chordata	Animalia	10.396295	124.010041	WGS84	50	PH	1	1	6cm-sized individual/250m2	Eukene Bensig | Brisneve Edullantes | Volunteers
LiloanMPA:T04:2016-03:fish	LiloanMPA:T04:2016-03:fish:Balistapus undulatus (Park, 1797):8cm	HumanObservation	2016-03	Balistapus undulatus (Park, 1797)	species	urn:lsid:marinespecies.org:taxname:219874	undulatus	Balistapus	Balistidae	Tetraodontiformes	Actinopteri	Chordata	Animalia	10.396295	124.010041	WGS84	50	PH	1	1	8cm-sized individual/250m2	Eukene Bensig | Brisneve Edullantes | Volunteers
LiloanMPA:T04:2016-03:fish	LiloanMPA:T04:2016-03:fish:Cephalopholis boenak (Bloch, 1790):22cm	HumanObservation	2016-03	Cephalopholis boenak (Bloch, 1790)	species	urn:lsid:marinespecies.org:taxname:218182	boenak	Cephalopholis	Serranidae	Perciformes	Actinopteri	Chordata	Animalia	10.396295	124.010041	WGS84	50	PH	1	1	22cm-sized individual/250m2	Eukene Bensig | Brisneve Edullantes | Volunteers
LiloanMPA:T04:2016-03:fish	LiloanMPA:T04:2016-03:fish:Cephalopholis microprion (Bleeker, 1852):12cm	HumanObservation	2016-03	Cephalopholis microprion (Bleeker, 1852)	species	urn:lsid:marinespecies.org:taxname:279150	microprion	Cephalopholis	Serranidae	Perciformes	Actinopteri	Chordata	Animalia	10.396295	124.010041	WGS84	50	PH	1	1	12cm-sized individual/250m2	Eukene Bensig | Brisneve Edullantes | Volunteers
LiloanMPA:T04:2016-03:fish	LiloanMPA:T04:2016-03:fish:Chaetodon baronessa Cuvier, 1829:10cm	HumanObservation	2016-03	Chaetodon baronessa Cuvier, 1829	species	urn:lsid:marinespecies.org:taxname:273328	baronessa	Chaetodon	Chaetodontidae	Acanthuriformes	Actinopteri	Chordata	Animalia	10.396295	124.010041	WGS84	50	PH	2	2	10cm-sized individual/250m2	Eukene Bensig | Brisneve Edullantes | Volunteers
LiloanMPA:T04:2016-03:fish	LiloanMPA:T04:2016-03:fish:Chaetodon baronessa Cuvier, 1829:9cm	HumanObservation	2016-03	Chaetodon baronessa Cuvier, 1829	species	urn:lsid:marinespecies.org:taxname:273328	baronessa	Chaetodon	Chaetodontidae	Acanthuriformes	Actinopteri	Chordata	Animalia	10.396295	124.010041	WGS84	50	PH	1	1	9cm-sized individual/250m2	Eukene Bensig | Brisneve Edullantes | Volunteers
LiloanMPA:T04:2016-03:fish	LiloanMPA:T04:2016-03:fish:Chaetodon lunulatus Quoy & Gaimard, 1825:8cm	HumanObservation	2016-03	Chaetodon lunulatus Quoy & Gaimard, 1825	species	urn:lsid:marinespecies.org:taxname:398549	lunulatus	Chaetodon	Chaetodontidae	Acanthuriformes	Actinopteri	Chordata	Animalia	10.396295	124.010041	WGS84	50	PH	2	2	8cm-sized individual/250m2	Eukene Bensig | Brisneve Edullantes | Volunteers
LiloanMPA:T04:2016-03:fish	LiloanMPA:T04:2016-03:fish:Chaetodon lunulatus Quoy & Gaimard, 1825:6cm	HumanObservation	2016-03	Chaetodon lunulatus Quoy & Gaimard, 1825	species	urn:lsid:marinespecies.org:taxname:398549	lunulatus	Chaetodon	Chaetodontidae	Acanthuriformes	Actinopteri	Chordata	Animalia	10.396295	124.010041	WGS84	50	PH	2	2	6cm-sized individual/250m2	Eukene Bensig | Brisneve Edullantes | Volunteers
LiloanMPA:T04:2016-03:fish	LiloanMPA:T04:2016-03:fish:Chaetodon lunulatus Quoy & Gaimard, 1825:9cm	HumanObservation	2016-03	Chaetodon lunulatus Quoy & Gaimard, 1825	species	urn:lsid:marinespecies.org:taxname:398549	lunulatus	Chaetodon	Chaetodontidae	Acanthuriformes	Actinopteri	Chordata	Animalia	10.396295	124.010041	WGS84	50	PH	2	2	9cm-sized individual/250m2	Eukene Bensig | Brisneve Edullantes | Volunteers
LiloanMPA:T04:2016-03:fish	LiloanMPA:T04:2016-03:fish:Cheilinus chlorourus (Bloch, 1791):10cm	HumanObservation	2016-03	Cheilinus chlorourus (Bloch, 1791)	species	urn:lsid:marinespecies.org:taxname:218941	chlorourus	Cheilinus	Labridae	Eupercaria incertae sedis	Actinopteri	Chordata	Animalia	10.396295	124.010041	WGS84	50	PH	1	1	10cm-sized individual/250m2	Eukene Bensig | Brisneve Edullantes | Volunteers
LiloanMPA:T04:2016-03:fish	LiloanMPA:T04:2016-03:fish:Chromis amboinensis (Bleeker, 1871):8cm	HumanObservation	2016-03	Chromis amboinensis (Bleeker, 1871)	species	urn:lsid:marinespecies.org:taxname:273711	amboinensis	Chromis	Pomacentridae	Ovalentaria incertae sedis	Actinopteri	Chordata	Animalia	10.396295	124.010041	WGS84	50	PH	5	5	8cm-sized individual/250m2	Eukene Bensig | Brisneve Edullantes | Volunteers
LiloanMPA:T04:2016-03:fish	LiloanMPA:T04:2016-03:fish:Chromis retrofasciatus Weber, 1913:4cm	HumanObservation	2016-03	Chromis retrofasciatus Weber, 1913	species	urn:lsid:marinespecies.org:taxname:304195	retrofasciatus	Chromis	Pomacentridae	Ovalentaria incertae sedis	Actinopteri	Chordata	Animalia	10.396295	124.010041	WGS84	50	PH	6	6	4cm-sized individual/250m2	Eukene Bensig | Brisneve Edullantes | Volunteers
LiloanMPA:T04:2016-03:fish	LiloanMPA:T04:2016-03:fish:Chromis ternatensis (Bleeker, 1856):4cm	HumanObservation	2016-03	Chromis ternatensis (Bleeker, 1856)	species	urn:lsid:marinespecies.org:taxname:212810	ternatensis	Chromis	Pomacentridae	Ovalentaria incertae sedis	Actinopteri	Chordata	Animalia	10.396295	124.010041	WGS84	50	PH	70	70	4cm-sized individual/250m2	Eukene Bensig | Brisneve Edullantes | Volunteers
LiloanMPA:T04:2016-03:fish	LiloanMPA:T04:2016-03:fish:Chromis ternatensis (Bleeker, 1856):8cm	HumanObservation	2016-03	Chromis ternatensis (Bleeker, 1856)	species	urn:lsid:marinespecies.org:taxname:212810	ternatensis	Chromis	Pomacentridae	Ovalentaria incertae sedis	Actinopteri	Chordata	Animalia	10.396295	124.010041	WGS84	50	PH	60	60	8cm-sized individual/250m2	Eukene Bensig | Brisneve Edullantes | Volunteers
LiloanMPA:T04:2016-03:fish	LiloanMPA:T04:2016-03:fish:Chrysiptera springeri (Allen & Lubbock, 1976):4cm	HumanObservation	2016-03	Chrysiptera springeri (Allen & Lubbock, 1976)	species	urn:lsid:marinespecies.org:taxname:276843	springeri	Chrysiptera	Pomacentridae	Ovalentaria incertae sedis	Actinopteri	Chordata	Animalia	10.396295	124.010041	WGS84	50	PH	4	4	4cm-sized individual/250m2	Eukene Bensig | Brisneve Edullantes | Volunteers
LiloanMPA:T04:2016-03:fish	LiloanMPA:T04:2016-03:fish:Cirrhilabrus cyanopleura (Bleeker, 1851):6cm	HumanObservation	2016-03	Cirrhilabrus cyanopleura (Bleeker, 1851)	species	urn:lsid:marinespecies.org:taxname:277842	cyanopleura	Cirrhilabrus	Labridae	Eupercaria incertae sedis	Actinopteri	Chordata	Animalia	10.396295	124.010041	WGS84	50	PH	10	10	6cm-sized individual/250m2	Eukene Bensig | Brisneve Edullantes | Volunteers
LiloanMPA:T04:2016-03:fish	LiloanMPA:T04:2016-03:fish:Ctenochaetus tominiensis Randall, 1955:10cm	HumanObservation	2016-03	Ctenochaetus tominiensis Randall, 1955	species	urn:lsid:marinespecies.org:taxname:277562	tominiensis	Ctenochaetus	Acanthuridae	Acanthuriformes	Actinopteri	Chordata	Animalia	10.396295	124.010041	WGS84	50	PH	1	1	10cm-sized individual/250m2	Eukene Bensig | Brisneve Edullantes | Volunteers
LiloanMPA:T04:2016-03:fish	LiloanMPA:T04:2016-03:fish:Dascyllus reticulatus (Richardson, 1846):7cm	HumanObservation	2016-03	Dascyllus reticulatus (Richardson, 1846)	species	urn:lsid:marinespecies.org:taxname:212844	reticulatus	Dascyllus	Pomacentridae	Ovalentaria incertae sedis	Actinopteri	Chordata	Animalia	10.396295	124.010041	WGS84	50	PH	4	4	7cm-sized individual/250m2	Eukene Bensig | Brisneve Edullantes | Volunteers
LiloanMPA:T04:2016-03:fish	LiloanMPA:T04:2016-03:fish:Dascyllus reticulatus (Richardson, 1846):6cm	HumanObservation	2016-03	Dascyllus reticulatus (Richardson, 1846)	species	urn:lsid:marinespecies.org:taxname:212844	reticulatus	Dascyllus	Pomacentridae	Ovalentaria incertae sedis	Actinopteri	Chordata	Animalia	10.396295	124.010041	WGS84	50	PH	24	24	6cm-sized individual/250m2	Eukene Bensig | Brisneve Edullantes | Volunteers
LiloanMPA:T04:2016-03:fish	LiloanMPA:T04:2016-03:fish:Genicanthus lamarck (Lacepède, 1802):8cm	HumanObservation	2016-03	Genicanthus lamarck (Lacepède, 1802)	species	urn:lsid:marinespecies.org:taxname:211793	lamarck	Genicanthus	Pomacanthidae	Acanthuriformes	Actinopteri	Chordata	Animalia	10.396295	124.010041	WGS84	50	PH	1	1	8cm-sized individual/250m2	Eukene Bensig | Brisneve Edullantes | Volunteers
LiloanMPA:T04:2016-03:fish	LiloanMPA:T04:2016-03:fish:Heniochus varius (Cuvier, 1829):6cm	HumanObservation	2016-03	Heniochus varius (Cuvier, 1829)	species	urn:lsid:marinespecies.org:taxname:276750	varius	Heniochus	Chaetodontidae	Acanthuriformes	Actinopteri	Chordata	Animalia	10.396295	124.010041	WGS84	50	PH	1	1	6cm-sized individual/250m2	Eukene Bensig | Brisneve Edullantes | Volunteers
LiloanMPA:T04:2016-03:fish	LiloanMPA:T04:2016-03:fish:Pomacentrus amboinensis Bleeker, 1868:7cm	HumanObservation	2016-03	Pomacentrus amboinensis Bleeker, 1868	species	urn:lsid:marinespecies.org:taxname:277132	amboinensis	Pomacentrus	Pomacentridae	Ovalentaria incertae sedis	Actinopteri	Chordata	Animalia	10.396295	124.010041	WGS84	50	PH	36	36	7cm-sized individual/250m2	Eukene Bensig | Brisneve Edullantes | Volunteers
LiloanMPA:T04:2016-03:fish	LiloanMPA:T04:2016-03:fish:Pterocaesio pisang (Bleeker, 1853):9cm	HumanObservation	2016-03	Pterocaesio pisang (Bleeker, 1853)	species	urn:lsid:marinespecies.org:taxname:213658	pisang	Pterocaesio	Caesionidae	Eupercaria incertae sedis	Actinopteri	Chordata	Animalia	10.396295	124.010041	WGS84	50	PH	50	50	9cm-sized individual/250m2	Eukene Bensig | Brisneve Edullantes | Volunteers
LiloanMPA:T04:2016-03:fish	LiloanMPA:T04:2016-03:fish:Pterocaesio pisang (Bleeker, 1853):10cm	HumanObservation	2016-03	Pterocaesio pisang (Bleeker, 1853)	species	urn:lsid:marinespecies.org:taxname:213658	pisang	Pterocaesio	Caesionidae	Eupercaria incertae sedis	Actinopteri	Chordata	Animalia	10.396295	124.010041	WGS84	50	PH	150	150	10cm-sized individual/250m2	Eukene Bensig | Brisneve Edullantes | Volunteers
LiloanMPA:T04:2016-03:fish	LiloanMPA:T04:2016-03:fish:Scolopsis ciliata (Lacepède, 1802):10cm	HumanObservation	2016-03	Scolopsis ciliata (Lacepède, 1802)	species	urn:lsid:marinespecies.org:taxname:276785	ciliata	Scolopsis	Nemipteridae	Eupercaria incertae sedis	Actinopteri	Chordata	Animalia	10.396295	124.010041	WGS84	50	PH	2	2	10cm-sized individual/250m2	Eukene Bensig | Brisneve Edullantes | Volunteers
LiloanMPA:T04:2016-03:fish	LiloanMPA:T04:2016-03:fish:Scolopsis Cuvier, 1814:12cm	HumanObservation	2016-03	Scolopsis Cuvier, 1814	genus	urn:lsid:marinespecies.org:taxname:203906		Scolopsis	Nemipteridae	Eupercaria incertae sedis	Actinopteri	Chordata	Animalia	10.396295	124.010041	WGS84	50	PH	1	1	12cm-sized individual/250m2	Eukene Bensig | Brisneve Edullantes | Volunteers
LiloanMPA:T04:2016-03:fish	LiloanMPA:T04:2016-03:fish:Siganus puellus (Schlegel, 1852):10cm	HumanObservation	2016-03	Siganus puellus (Schlegel, 1852)	species	urn:lsid:marinespecies.org:taxname:273920	puellus	Siganus	Siganidae	Acanthuriformes	Actinopteri	Chordata	Animalia	10.396295	124.010041	WGS84	50	PH	2	2	10cm-sized individual/250m2	Eukene Bensig | Brisneve Edullantes | Volunteers
LiloanMPA:T04:2016-03:fish	LiloanMPA:T04:2016-03:fish:Sufflamen bursa (Bloch & Schneider, 1801):12cm	HumanObservation	2016-03	Sufflamen bursa (Bloch & Schneider, 1801)	species	urn:lsid:marinespecies.org:taxname:219894	bursa	Sufflamen	Balistidae	Tetraodontiformes	Actinopteri	Chordata	Animalia	10.396295	124.010041	WGS84	50	PH	1	1	12cm-sized individual/250m2	Eukene Bensig | Brisneve Edullantes | Volunteers
LiloanMPA:T04:2016-03:fish	LiloanMPA:T04:2016-03:fish:Thalassoma lunare (Linnaeus, 1758):8cm	HumanObservation	2016-03	Thalassoma lunare (Linnaeus, 1758)	species	urn:lsid:marinespecies.org:taxname:212209	lunare	Thalassoma	Labridae	Eupercaria incertae sedis	Actinopteri	Chordata	Animalia	10.396295	124.010041	WGS84	50	PH	1	1	8cm-sized individual/250m2	Eukene Bensig | Brisneve Edullantes | Volunteers
LiloanMPA:T04:2016-03:fish	LiloanMPA:T04:2016-03:fish:Zebrasoma scopas (Cuvier, 1829):7cm	HumanObservation	2016-03	Zebrasoma scopas (Cuvier, 1829)	species	urn:lsid:marinespecies.org:taxname:219679	scopas	Zebrasoma	Acanthuridae	Acanthuriformes	Actinopteri	Chordata	Animalia	10.396295	124.010041	WGS84	50	PH	1	1	7cm-sized individual/250m2	Eukene Bensig | Brisneve Edullantes | Volunteers
LiloanMPA:T04:2016-03:fish	LiloanMPA:T04:2016-03:fish:Zebrasoma scopas (Cuvier, 1829):8cm	HumanObservation	2016-03	Zebrasoma scopas (Cuvier, 1829)	species	urn:lsid:marinespecies.org:taxname:219679	scopas	Zebrasoma	Acanthuridae	Acanthuriformes	Actinopteri	Chordata	Animalia	10.396295	124.010041	WGS84	50	PH	1	1	8cm-sized individual/250m2	Eukene Bensig | Brisneve Edullantes | Volunteers
LiloanMPA:T05:2016-03:fish	LiloanMPA:T05:2016-03:fish:Acanthurus Forsskål, 1775:11cm	HumanObservation	2016-03	Acanthurus Forsskål, 1775	genus	urn:lsid:marinespecies.org:taxname:125908		Acanthurus	Acanthuridae	Acanthuriformes	Actinopteri	Chordata	Animalia	10.393389	124.010462	WGS84	50	PH	1	1	11cm-sized individual/250m2	Eukene Bensig | Brisneve Edullantes | Volunteers
LiloanMPA:T05:2016-03:fish	LiloanMPA:T05:2016-03:fish:Amblyglyphidodon Bleeker, 1877:8cm	HumanObservation	2016-03	Amblyglyphidodon Bleeker, 1877	genus	urn:lsid:marinespecies.org:taxname:204681		Amblyglyphidodon	Pomacentridae	Ovalentaria incertae sedis	Actinopteri	Chordata	Animalia	10.393389	124.010462	WGS84	50	PH	10	10	8cm-sized individual/250m2	Eukene Bensig | Brisneve Edullantes | Volunteers
LiloanMPA:T05:2016-03:fish	LiloanMPA:T05:2016-03:fish:Amblyglyphidodon Bleeker, 1877:7cm	HumanObservation	2016-03	Amblyglyphidodon Bleeker, 1877	genus	urn:lsid:marinespecies.org:taxname:204681		Amblyglyphidodon	Pomacentridae	Ovalentaria incertae sedis	Actinopteri	Chordata	Animalia	10.393389	124.010462	WGS84	50	PH	3	3	7cm-sized individual/250m2	Eukene Bensig | Brisneve Edullantes | Volunteers
LiloanMPA:T05:2016-03:fish	LiloanMPA:T05:2016-03:fish:Amblyglyphidodon Bleeker, 1877:9cm	HumanObservation	2016-03	Amblyglyphidodon Bleeker, 1877	genus	urn:lsid:marinespecies.org:taxname:204681		Amblyglyphidodon	Pomacentridae	Ovalentaria incertae sedis	Actinopteri	Chordata	Animalia	10.393389	124.010462	WGS84	50	PH	4	4	9cm-sized individual/250m2	Eukene Bensig | Brisneve Edullantes | Volunteers
LiloanMPA:T05:2016-03:fish	LiloanMPA:T05:2016-03:fish:Balistapus undulatus (Park, 1797):9cm	HumanObservation	2016-03	Balistapus undulatus (Park, 1797)	species	urn:lsid:marinespecies.org:taxname:219874	undulatus	Balistapus	Balistidae	Tetraodontiformes	Actinopteri	Chordata	Animalia	10.393389	124.010462	WGS84	50	PH	2	2	9cm-sized individual/250m2	Eukene Bensig | Brisneve Edullantes | Volunteers
LiloanMPA:T05:2016-03:fish	LiloanMPA:T05:2016-03:fish:Cephalopholis microprion (Bleeker, 1852):8cm	HumanObservation	2016-03	Cephalopholis microprion (Bleeker, 1852)	species	urn:lsid:marinespecies.org:taxname:279150	microprion	Cephalopholis	Serranidae	Perciformes	Actinopteri	Chordata	Animalia	10.393389	124.010462	WGS84	50	PH	1	1	8cm-sized individual/250m2	Eukene Bensig | Brisneve Edullantes | Volunteers
LiloanMPA:T05:2016-03:fish	LiloanMPA:T05:2016-03:fish:Cephalopholis microprion (Bleeker, 1852):7cm	HumanObservation	2016-03	Cephalopholis microprion (Bleeker, 1852)	species	urn:lsid:marinespecies.org:taxname:279150	microprion	Cephalopholis	Serranidae	Perciformes	Actinopteri	Chordata	Animalia	10.393389	124.010462	WGS84	50	PH	1	1	7cm-sized individual/250m2	Eukene Bensig | Brisneve Edullantes | Volunteers
LiloanMPA:T05:2016-03:fish	LiloanMPA:T05:2016-03:fish:Cephalopholis microprion (Bleeker, 1852):9cm	HumanObservation	2016-03	Cephalopholis microprion (Bleeker, 1852)	species	urn:lsid:marinespecies.org:taxname:279150	microprion	Cephalopholis	Serranidae	Perciformes	Actinopteri	Chordata	Animalia	10.393389	124.010462	WGS84	50	PH	1	1	9cm-sized individual/250m2	Eukene Bensig | Brisneve Edullantes | Volunteers
LiloanMPA:T05:2016-03:fish	LiloanMPA:T05:2016-03:fish:Chaetodon baronessa Cuvier, 1829:5cm	HumanObservation	2016-03	Chaetodon baronessa Cuvier, 1829	species	urn:lsid:marinespecies.org:taxname:273328	baronessa	Chaetodon	Chaetodontidae	Acanthuriformes	Actinopteri	Chordata	Animalia	10.393389	124.010462	WGS84	50	PH	1	1	5cm-sized individual/250m2	Eukene Bensig | Brisneve Edullantes | Volunteers
LiloanMPA:T05:2016-03:fish	LiloanMPA:T05:2016-03:fish:Chaetodon lunulatus Quoy & Gaimard, 1825:5cm	HumanObservation	2016-03	Chaetodon lunulatus Quoy & Gaimard, 1825	species	urn:lsid:marinespecies.org:taxname:398549	lunulatus	Chaetodon	Chaetodontidae	Acanthuriformes	Actinopteri	Chordata	Animalia	10.393389	124.010462	WGS84	50	PH	3	3	5cm-sized individual/250m2	Eukene Bensig | Brisneve Edullantes | Volunteers
LiloanMPA:T05:2016-03:fish	LiloanMPA:T05:2016-03:fish:Chaetodon lunulatus Quoy & Gaimard, 1825:8cm	HumanObservation	2016-03	Chaetodon lunulatus Quoy & Gaimard, 1825	species	urn:lsid:marinespecies.org:taxname:398549	lunulatus	Chaetodon	Chaetodontidae	Acanthuriformes	Actinopteri	Chordata	Animalia	10.393389	124.010462	WGS84	50	PH	2	2	8cm-sized individual/250m2	Eukene Bensig | Brisneve Edullantes | Volunteers
LiloanMPA:T05:2016-03:fish	LiloanMPA:T05:2016-03:fish:Chaetodon lunulatus Quoy & Gaimard, 1825:7cm	HumanObservation	2016-03	Chaetodon lunulatus Quoy & Gaimard, 1825	species	urn:lsid:marinespecies.org:taxname:398549	lunulatus	Chaetodon	Chaetodontidae	Acanthuriformes	Actinopteri	Chordata	Animalia	10.393389	124.010462	WGS84	50	PH	1	1	7cm-sized individual/250m2	Eukene Bensig | Brisneve Edullantes | Volunteers
LiloanMPA:T05:2016-03:fish	LiloanMPA:T05:2016-03:fish:Chaetodon lunulatus Quoy & Gaimard, 1825:6cm	HumanObservation	2016-03	Chaetodon lunulatus Quoy & Gaimard, 1825	species	urn:lsid:marinespecies.org:taxname:398549	lunulatus	Chaetodon	Chaetodontidae	Acanthuriformes	Actinopteri	Chordata	Animalia	10.393389	124.010462	WGS84	50	PH	1	1	6cm-sized individual/250m2	Eukene Bensig | Brisneve Edullantes | Volunteers
LiloanMPA:T05:2016-03:fish	LiloanMPA:T05:2016-03:fish:Chaetodon ocellicaudus Cuvier, 1831:4cm	HumanObservation	2016-03	Chaetodon ocellicaudus Cuvier, 1831	species	urn:lsid:marinespecies.org:taxname:218756	ocellicaudus	Chaetodon	Chaetodontidae	Acanthuriformes	Actinopteri	Chordata	Animalia	10.393389	124.010462	WGS84	50	PH	3	3	4cm-sized individual/250m2	Eukene Bensig | Brisneve Edullantes | Volunteers
LiloanMPA:T05:2016-03:fish	LiloanMPA:T05:2016-03:fish:Chaetodon ocellicaudus Cuvier, 1831:6cm	HumanObservation	2016-03	Chaetodon ocellicaudus Cuvier, 1831	species	urn:lsid:marinespecies.org:taxname:218756	ocellicaudus	Chaetodon	Chaetodontidae	Acanthuriformes	Actinopteri	Chordata	Animalia	10.393389	124.010462	WGS84	50	PH	1	1	6cm-sized individual/250m2	Eukene Bensig | Brisneve Edullantes | Volunteers
LiloanMPA:T05:2016-03:fish	LiloanMPA:T05:2016-03:fish:Chaetodon octofasciatus Bloch, 1787:5cm	HumanObservation	2016-03	Chaetodon octofasciatus Bloch, 1787	species	urn:lsid:marinespecies.org:taxname:218746	octofasciatus	Chaetodon	Chaetodontidae	Acanthuriformes	Actinopteri	Chordata	Animalia	10.393389	124.010462	WGS84	50	PH	2	2	5cm-sized individual/250m2	Eukene Bensig | Brisneve Edullantes | Volunteers
LiloanMPA:T05:2016-03:fish	LiloanMPA:T05:2016-03:fish:Cheilinus chlorourus (Bloch, 1791):5cm	HumanObservation	2016-03	Cheilinus chlorourus (Bloch, 1791)	species	urn:lsid:marinespecies.org:taxname:218941	chlorourus	Cheilinus	Labridae	Eupercaria incertae sedis	Actinopteri	Chordata	Animalia	10.393389	124.010462	WGS84	50	PH	1	1	5cm-sized individual/250m2	Eukene Bensig | Brisneve Edullantes | Volunteers
LiloanMPA:T05:2016-03:fish	LiloanMPA:T05:2016-03:fish:Cheilinus chlorourus (Bloch, 1791):7cm	HumanObservation	2016-03	Cheilinus chlorourus (Bloch, 1791)	species	urn:lsid:marinespecies.org:taxname:218941	chlorourus	Cheilinus	Labridae	Eupercaria incertae sedis	Actinopteri	Chordata	Animalia	10.393389	124.010462	WGS84	50	PH	2	2	7cm-sized individual/250m2	Eukene Bensig | Brisneve Edullantes | Volunteers
LiloanMPA:T05:2016-03:fish	LiloanMPA:T05:2016-03:fish:Chromis amboinensis (Bleeker, 1871):6cm	HumanObservation	2016-03	Chromis amboinensis (Bleeker, 1871)	species	urn:lsid:marinespecies.org:taxname:273711	amboinensis	Chromis	Pomacentridae	Ovalentaria incertae sedis	Actinopteri	Chordata	Animalia	10.393389	124.010462	WGS84	50	PH	2	2	6cm-sized individual/250m2	Eukene Bensig | Brisneve Edullantes | Volunteers
LiloanMPA:T05:2016-03:fish	LiloanMPA:T05:2016-03:fish:Chromis retrofasciata Weber, 1913:4cm	HumanObservation	2016-03	Chromis retrofasciata Weber, 1913	species	urn:lsid:marinespecies.org:taxname:273753	retrofasciata	Chromis	Pomacentridae	Ovalentaria incertae sedis	Actinopteri	Chordata	Animalia	10.393389	124.010462	WGS84	50	PH	9	9	4cm-sized individual/250m2	Eukene Bensig | Brisneve Edullantes | Volunteers
LiloanMPA:T05:2016-03:fish	LiloanMPA:T05:2016-03:fish:Chrysiptera rollandi (Whitley, 1961):4cm	HumanObservation	2016-03	Chrysiptera rollandi (Whitley, 1961)	species	urn:lsid:marinespecies.org:taxname:276840	rollandi	Chrysiptera	Pomacentridae	Ovalentaria incertae sedis	Actinopteri	Chordata	Animalia	10.393389	124.010462	WGS84	50	PH	1	1	4cm-sized individual/250m2	Eukene Bensig | Brisneve Edullantes | Volunteers
LiloanMPA:T05:2016-03:fish	LiloanMPA:T05:2016-03:fish:Chrysiptera springeri (Allen & Lubbock, 1976):4cm	HumanObservation	2016-03	Chrysiptera springeri (Allen & Lubbock, 1976)	species	urn:lsid:marinespecies.org:taxname:276843	springeri	Chrysiptera	Pomacentridae	Ovalentaria incertae sedis	Actinopteri	Chordata	Animalia	10.393389	124.010462	WGS84	50	PH	4	4	4cm-sized individual/250m2	Eukene Bensig | Brisneve Edullantes | Volunteers
LiloanMPA:T05:2016-03:fish	LiloanMPA:T05:2016-03:fish:Ctenochaetus striatus (Quoy & Gaimard, 1825):9cm	HumanObservation	2016-03	Ctenochaetus striatus (Quoy & Gaimard, 1825)	species	urn:lsid:marinespecies.org:taxname:219659	striatus	Ctenochaetus	Acanthuridae	Acanthuriformes	Actinopteri	Chordata	Animalia	10.393389	124.010462	WGS84	50	PH	2	2	9cm-sized individual/250m2	Eukene Bensig | Brisneve Edullantes | Volunteers
LiloanMPA:T05:2016-03:fish	LiloanMPA:T05:2016-03:fish:Ctenochaetus striatus (Quoy & Gaimard, 1825):10cm	HumanObservation	2016-03	Ctenochaetus striatus (Quoy & Gaimard, 1825)	species	urn:lsid:marinespecies.org:taxname:219659	striatus	Ctenochaetus	Acanthuridae	Acanthuriformes	Actinopteri	Chordata	Animalia	10.393389	124.010462	WGS84	50	PH	1	1	10cm-sized individual/250m2	Eukene Bensig | Brisneve Edullantes | Volunteers
LiloanMPA:T05:2016-03:fish	LiloanMPA:T05:2016-03:fish:Ctenochaetus tominiensis Randall, 1955:9cm	HumanObservation	2016-03	Ctenochaetus tominiensis Randall, 1955	species	urn:lsid:marinespecies.org:taxname:277562	tominiensis	Ctenochaetus	Acanthuridae	Acanthuriformes	Actinopteri	Chordata	Animalia	10.393389	124.010462	WGS84	50	PH	6	6	9cm-sized individual/250m2	Eukene Bensig | Brisneve Edullantes | Volunteers
LiloanMPA:T05:2016-03:fish	LiloanMPA:T05:2016-03:fish:Ctenochaetus tominiensis Randall, 1955:10cm	HumanObservation	2016-03	Ctenochaetus tominiensis Randall, 1955	species	urn:lsid:marinespecies.org:taxname:277562	tominiensis	Ctenochaetus	Acanthuridae	Acanthuriformes	Actinopteri	Chordata	Animalia	10.393389	124.010462	WGS84	50	PH	4	4	10cm-sized individual/250m2	Eukene Bensig | Brisneve Edullantes | Volunteers
LiloanMPA:T05:2016-03:fish	LiloanMPA:T05:2016-03:fish:Ctenochaetus tominiensis Randall, 1955:8cm	HumanObservation	2016-03	Ctenochaetus tominiensis Randall, 1955	species	urn:lsid:marinespecies.org:taxname:277562	tominiensis	Ctenochaetus	Acanthuridae	Acanthuriformes	Actinopteri	Chordata	Animalia	10.393389	124.010462	WGS84	50	PH	1	1	8cm-sized individual/250m2	Eukene Bensig | Brisneve Edullantes | Volunteers
LiloanMPA:T05:2016-03:fish	LiloanMPA:T05:2016-03:fish:Ctenochaetus tominiensis Randall, 1955:11cm	HumanObservation	2016-03	Ctenochaetus tominiensis Randall, 1955	species	urn:lsid:marinespecies.org:taxname:277562	tominiensis	Ctenochaetus	Acanthuridae	Acanthuriformes	Actinopteri	Chordata	Animalia	10.393389	124.010462	WGS84	50	PH	4	4	11cm-sized individual/250m2	Eukene Bensig | Brisneve Edullantes | Volunteers
LiloanMPA:T05:2016-03:fish	LiloanMPA:T05:2016-03:fish:Dascyllus reticulatus (Richardson, 1846):7cm	HumanObservation	2016-03	Dascyllus reticulatus (Richardson, 1846)	species	urn:lsid:marinespecies.org:taxname:212844	reticulatus	Dascyllus	Pomacentridae	Ovalentaria incertae sedis	Actinopteri	Chordata	Animalia	10.393389	124.010462	WGS84	50	PH	6	6	7cm-sized individual/250m2	Eukene Bensig | Brisneve Edullantes | Volunteers
LiloanMPA:T05:2016-03:fish	LiloanMPA:T05:2016-03:fish:Dascyllus reticulatus (Richardson, 1846):6cm	HumanObservation	2016-03	Dascyllus reticulatus (Richardson, 1846)	species	urn:lsid:marinespecies.org:taxname:212844	reticulatus	Dascyllus	Pomacentridae	Ovalentaria incertae sedis	Actinopteri	Chordata	Animalia	10.393389	124.010462	WGS84	50	PH	8	8	6cm-sized individual/250m2	Eukene Bensig | Brisneve Edullantes | Volunteers
LiloanMPA:T05:2016-03:fish	LiloanMPA:T05:2016-03:fish:Dascyllus reticulatus (Richardson, 1846):5cm	HumanObservation	2016-03	Dascyllus reticulatus (Richardson, 1846)	species	urn:lsid:marinespecies.org:taxname:212844	reticulatus	Dascyllus	Pomacentridae	Ovalentaria incertae sedis	Actinopteri	Chordata	Animalia	10.393389	124.010462	WGS84	50	PH	8	8	5cm-sized individual/250m2	Eukene Bensig | Brisneve Edullantes | Volunteers
LiloanMPA:T05:2016-03:fish	LiloanMPA:T05:2016-03:fish:Dascyllus trimaculatus (Rüppell, 1829):7cm	HumanObservation	2016-03	Dascyllus trimaculatus (Rüppell, 1829)	species	urn:lsid:marinespecies.org:taxname:212846	trimaculatus	Dascyllus	Pomacentridae	Ovalentaria incertae sedis	Actinopteri	Chordata	Animalia	10.393389	124.010462	WGS84	50	PH	4	4	7cm-sized individual/250m2	Eukene Bensig | Brisneve Edullantes | Volunteers
LiloanMPA:T05:2016-03:fish	LiloanMPA:T05:2016-03:fish:Dascyllus trimaculatus (Rüppell, 1829):6cm	HumanObservation	2016-03	Dascyllus trimaculatus (Rüppell, 1829)	species	urn:lsid:marinespecies.org:taxname:212846	trimaculatus	Dascyllus	Pomacentridae	Ovalentaria incertae sedis	Actinopteri	Chordata	Animalia	10.393389	124.010462	WGS84	50	PH	92	92	6cm-sized individual/250m2	Eukene Bensig | Brisneve Edullantes | Volunteers
LiloanMPA:T05:2016-03:fish	LiloanMPA:T05:2016-03:fish:Dascyllus trimaculatus (Rüppell, 1829):8cm	HumanObservation	2016-03	Dascyllus trimaculatus (Rüppell, 1829)	species	urn:lsid:marinespecies.org:taxname:212846	trimaculatus	Dascyllus	Pomacentridae	Ovalentaria incertae sedis	Actinopteri	Chordata	Animalia	10.393389	124.010462	WGS84	50	PH	4	4	8cm-sized individual/250m2	Eukene Bensig | Brisneve Edullantes | Volunteers
LiloanMPA:T05:2016-03:fish	LiloanMPA:T05:2016-03:fish:Genicanthus lamarck (Lacepède, 1802):10cm	HumanObservation	2016-03	Genicanthus lamarck (Lacepède, 1802)	species	urn:lsid:marinespecies.org:taxname:211793	lamarck	Genicanthus	Pomacanthidae	Acanthuriformes	Actinopteri	Chordata	Animalia	10.393389	124.010462	WGS84	50	PH	3	3	10cm-sized individual/250m2	Eukene Bensig | Brisneve Edullantes | Volunteers
LiloanMPA:T05:2016-03:fish	LiloanMPA:T05:2016-03:fish:Hemiglyphidodon plagiometopon (Bleeker, 1852):15cm	HumanObservation	2016-03	Hemiglyphidodon plagiometopon (Bleeker, 1852)	species	urn:lsid:marinespecies.org:taxname:212961	plagiometopon	Hemiglyphidodon	Pomacentridae	Ovalentaria incertae sedis	Actinopteri	Chordata	Animalia	10.393389	124.010462	WGS84	50	PH	2	2	15cm-sized individual/250m2	Eukene Bensig | Brisneve Edullantes | Volunteers
LiloanMPA:T05:2016-03:fish	LiloanMPA:T05:2016-03:fish:Heniochus varius (Cuvier, 1829):4cm	HumanObservation	2016-03	Heniochus varius (Cuvier, 1829)	species	urn:lsid:marinespecies.org:taxname:276750	varius	Heniochus	Chaetodontidae	Acanthuriformes	Actinopteri	Chordata	Animalia	10.393389	124.010462	WGS84	50	PH	1	1	4cm-sized individual/250m2	Eukene Bensig | Brisneve Edullantes | Volunteers
LiloanMPA:T05:2016-03:fish	LiloanMPA:T05:2016-03:fish:Heniochus varius (Cuvier, 1829):7cm	HumanObservation	2016-03	Heniochus varius (Cuvier, 1829)	species	urn:lsid:marinespecies.org:taxname:276750	varius	Heniochus	Chaetodontidae	Acanthuriformes	Actinopteri	Chordata	Animalia	10.393389	124.010462	WGS84	50	PH	1	1	7cm-sized individual/250m2	Eukene Bensig | Brisneve Edullantes | Volunteers
LiloanMPA:T05:2016-03:fish	LiloanMPA:T05:2016-03:fish:Heniochus varius (Cuvier, 1829):6cm	HumanObservation	2016-03	Heniochus varius (Cuvier, 1829)	species	urn:lsid:marinespecies.org:taxname:276750	varius	Heniochus	Chaetodontidae	Acanthuriformes	Actinopteri	Chordata	Animalia	10.393389	124.010462	WGS84	50	PH	2	2	6cm-sized individual/250m2	Eukene Bensig | Brisneve Edullantes | Volunteers
LiloanMPA:T05:2016-03:fish	LiloanMPA:T05:2016-03:fish:Naso lituratus (Forster, 1801):10cm	HumanObservation	2016-03	Naso lituratus (Forster, 1801)	species	urn:lsid:marinespecies.org:taxname:219665	lituratus	Naso	Acanthuridae	Acanthuriformes	Actinopteri	Chordata	Animalia	10.393389	124.010462	WGS84	50	PH	1	1	10cm-sized individual/250m2	Eukene Bensig | Brisneve Edullantes | Volunteers
LiloanMPA:T05:2016-03:fish	LiloanMPA:T05:2016-03:fish:Parupeneus barberinoides (Bleeker, 1852):8cm	HumanObservation	2016-03	Parupeneus barberinoides (Bleeker, 1852)	species	urn:lsid:marinespecies.org:taxname:277810	barberinoides	Parupeneus	Mullidae	Mulliformes	Actinopteri	Chordata	Animalia	10.393389	124.010462	WGS84	50	PH	1	1	8cm-sized individual/250m2	Eukene Bensig | Brisneve Edullantes | Volunteers
LiloanMPA:T05:2016-03:fish	LiloanMPA:T05:2016-03:fish:Pomacentrus amboinensis Bleeker, 1868:6cm	HumanObservation	2016-03	Pomacentrus amboinensis Bleeker, 1868	species	urn:lsid:marinespecies.org:taxname:277132	amboinensis	Pomacentrus	Pomacentridae	Ovalentaria incertae sedis	Actinopteri	Chordata	Animalia	10.393389	124.010462	WGS84	50	PH	10	10	6cm-sized individual/250m2	Eukene Bensig | Brisneve Edullantes | Volunteers
LiloanMPA:T05:2016-03:fish	LiloanMPA:T05:2016-03:fish:Pomacentrus burroughi Fowler, 1918:6cm	HumanObservation	2016-03	Pomacentrus burroughi Fowler, 1918	species	urn:lsid:marinespecies.org:taxname:277142	burroughi	Pomacentrus	Pomacentridae	Ovalentaria incertae sedis	Actinopteri	Chordata	Animalia	10.393389	124.010462	WGS84	50	PH	2	2	6cm-sized individual/250m2	Eukene Bensig | Brisneve Edullantes | Volunteers
LiloanMPA:T05:2016-03:fish	LiloanMPA:T05:2016-03:fish:Pomacentrus burroughi Fowler, 1918:7cm	HumanObservation	2016-03	Pomacentrus burroughi Fowler, 1918	species	urn:lsid:marinespecies.org:taxname:277142	burroughi	Pomacentrus	Pomacentridae	Ovalentaria incertae sedis	Actinopteri	Chordata	Animalia	10.393389	124.010462	WGS84	50	PH	2	2	7cm-sized individual/250m2	Eukene Bensig | Brisneve Edullantes | Volunteers
LiloanMPA:T05:2016-03:fish	LiloanMPA:T05:2016-03:fish:Pomacentrus burroughi Fowler, 1918:4cm	HumanObservation	2016-03	Pomacentrus burroughi Fowler, 1918	species	urn:lsid:marinespecies.org:taxname:277142	burroughi	Pomacentrus	Pomacentridae	Ovalentaria incertae sedis	Actinopteri	Chordata	Animalia	10.393389	124.010462	WGS84	50	PH	2	2	4cm-sized individual/250m2	Eukene Bensig | Brisneve Edullantes | Volunteers
LiloanMPA:T05:2016-03:fish	LiloanMPA:T05:2016-03:fish:Pomacentrus stigma Fowler & Bean, 1928:8cm	HumanObservation	2016-03	Pomacentrus stigma Fowler & Bean, 1928	species	urn:lsid:marinespecies.org:taxname:277174	stigma	Pomacentrus	Pomacentridae	Ovalentaria incertae sedis	Actinopteri	Chordata	Animalia	10.393389	124.010462	WGS84	50	PH	6	6	8cm-sized individual/250m2	Eukene Bensig | Brisneve Edullantes | Volunteers
LiloanMPA:T05:2016-03:fish	LiloanMPA:T05:2016-03:fish:Scarus flavipectoralis Schultz, 1958:8cm	HumanObservation	2016-03	Scarus flavipectoralis Schultz, 1958	species	urn:lsid:marinespecies.org:taxname:276045	flavipectoralis	Scarus	Scaridae	Eupercaria incertae sedis	Actinopteri	Chordata	Animalia	10.393389	124.010462	WGS84	50	PH	1	1	8cm-sized individual/250m2	Eukene Bensig | Brisneve Edullantes | Volunteers
LiloanMPA:T05:2016-03:fish	LiloanMPA:T05:2016-03:fish:Scarus rubroviolaceus Bleeker, 1847:9cm	HumanObservation	2016-03	Scarus rubroviolaceus Bleeker, 1847	species	urn:lsid:marinespecies.org:taxname:219124	rubroviolaceus	Scarus	Scaridae	Eupercaria incertae sedis	Actinopteri	Chordata	Animalia	10.393389	124.010462	WGS84	50	PH	3	3	9cm-sized individual/250m2	Eukene Bensig | Brisneve Edullantes | Volunteers
LiloanMPA:T05:2016-03:fish	LiloanMPA:T05:2016-03:fish:Scarus rubroviolaceus Bleeker, 1847:12cm	HumanObservation	2016-03	Scarus rubroviolaceus Bleeker, 1847	species	urn:lsid:marinespecies.org:taxname:219124	rubroviolaceus	Scarus	Scaridae	Eupercaria incertae sedis	Actinopteri	Chordata	Animalia	10.393389	124.010462	WGS84	50	PH	1	1	12cm-sized individual/250m2	Eukene Bensig | Brisneve Edullantes | Volunteers
LiloanMPA:T05:2016-03:fish	LiloanMPA:T05:2016-03:fish:Scarus rubroviolaceus Bleeker, 1847:10cm	HumanObservation	2016-03	Scarus rubroviolaceus Bleeker, 1847	species	urn:lsid:marinespecies.org:taxname:219124	rubroviolaceus	Scarus	Scaridae	Eupercaria incertae sedis	Actinopteri	Chordata	Animalia	10.393389	124.010462	WGS84	50	PH	1	1	10cm-sized individual/250m2	Eukene Bensig | Brisneve Edullantes | Volunteers
LiloanMPA:T05:2016-03:fish	LiloanMPA:T05:2016-03:fish:Siganus puellus (Schlegel, 1852):10cm	HumanObservation	2016-03	Siganus puellus (Schlegel, 1852)	species	urn:lsid:marinespecies.org:taxname:273920	puellus	Siganus	Siganidae	Acanthuriformes	Actinopteri	Chordata	Animalia	10.393389	124.010462	WGS84	50	PH	2	2	10cm-sized individual/250m2	Eukene Bensig | Brisneve Edullantes | Volunteers
LiloanMPA:T05:2016-03:fish	LiloanMPA:T05:2016-03:fish:Siganus puellus (Schlegel, 1852):8cm	HumanObservation	2016-03	Siganus puellus (Schlegel, 1852)	species	urn:lsid:marinespecies.org:taxname:273920	puellus	Siganus	Siganidae	Acanthuriformes	Actinopteri	Chordata	Animalia	10.393389	124.010462	WGS84	50	PH	1	1	8cm-sized individual/250m2	Eukene Bensig | Brisneve Edullantes | Volunteers
LiloanMPA:T05:2016-03:fish	LiloanMPA:T05:2016-03:fish:Siganus virgatus (Valenciennes, 1835):12cm	HumanObservation	2016-03	Siganus virgatus (Valenciennes, 1835)	species	urn:lsid:marinespecies.org:taxname:273928	virgatus	Siganus	Siganidae	Acanthuriformes	Actinopteri	Chordata	Animalia	10.393389	124.010462	WGS84	50	PH	2	2	12cm-sized individual/250m2	Eukene Bensig | Brisneve Edullantes | Volunteers
LiloanMPA:T05:2016-03:fish	LiloanMPA:T05:2016-03:fish:Siganus virgatus (Valenciennes, 1835):10cm	HumanObservation	2016-03	Siganus virgatus (Valenciennes, 1835)	species	urn:lsid:marinespecies.org:taxname:273928	virgatus	Siganus	Siganidae	Acanthuriformes	Actinopteri	Chordata	Animalia	10.393389	124.010462	WGS84	50	PH	1	1	10cm-sized individual/250m2	Eukene Bensig | Brisneve Edullantes | Volunteers
LiloanMPA:T05:2016-03:fish	LiloanMPA:T05:2016-03:fish:Sufflamen bursa (Bloch & Schneider, 1801):10cm	HumanObservation	2016-03	Sufflamen bursa (Bloch & Schneider, 1801)	species	urn:lsid:marinespecies.org:taxname:219894	bursa	Sufflamen	Balistidae	Tetraodontiformes	Actinopteri	Chordata	Animalia	10.393389	124.010462	WGS84	50	PH	2	2	10cm-sized individual/250m2	Eukene Bensig | Brisneve Edullantes | Volunteers
LiloanMPA:T05:2016-03:fish	LiloanMPA:T05:2016-03:fish:Sufflamen bursa (Bloch & Schneider, 1801):9cm	HumanObservation	2016-03	Sufflamen bursa (Bloch & Schneider, 1801)	species	urn:lsid:marinespecies.org:taxname:219894	bursa	Sufflamen	Balistidae	Tetraodontiformes	Actinopteri	Chordata	Animalia	10.393389	124.010462	WGS84	50	PH	1	1	9cm-sized individual/250m2	Eukene Bensig | Brisneve Edullantes | Volunteers
LiloanMPA:T05:2016-03:fish	LiloanMPA:T05:2016-03:fish:Zebrasoma scopas (Cuvier, 1829):7cm	HumanObservation	2016-03	Zebrasoma scopas (Cuvier, 1829)	species	urn:lsid:marinespecies.org:taxname:219679	scopas	Zebrasoma	Acanthuridae	Acanthuriformes	Actinopteri	Chordata	Animalia	10.393389	124.010462	WGS84	50	PH	4	4	7cm-sized individual/250m2	Eukene Bensig | Brisneve Edullantes | Volunteers
LiloanMPA:T06:2016-07:fish	LiloanMPA:T06:2016-07:fish:Apogon cookii MacLeay, 1881:9cm	HumanObservation	2016-07	Apogon cookii MacLeay, 1881	species	urn:lsid:marinespecies.org:taxname:159588	cookii	Apogon	Apogonidae	Kurtiformes	Actinopteri	Chordata	Animalia	10.395163	124.011661	WGS84	50	PH	4	4	9cm-sized individual/250m2	Eukene Bensig | Brisneve Edullantes | Volunteers
LiloanMPA:T06:2016-07:fish	LiloanMPA:T06:2016-07:fish:Chaetodon baronessa Cuvier, 1829:15cm	HumanObservation	2016-07	Chaetodon baronessa Cuvier, 1829	species	urn:lsid:marinespecies.org:taxname:273328	baronessa	Chaetodon	Chaetodontidae	Acanthuriformes	Actinopteri	Chordata	Animalia	10.395163	124.011661	WGS84	50	PH	1	1	15cm-sized individual/250m2	Eukene Bensig | Brisneve Edullantes | Volunteers
LiloanMPA:T06:2016-07:fish	LiloanMPA:T06:2016-07:fish:Chaetodon lunulatus Quoy & Gaimard, 1825:11cm	HumanObservation	2016-07	Chaetodon lunulatus Quoy & Gaimard, 1825	species	urn:lsid:marinespecies.org:taxname:398549	lunulatus	Chaetodon	Chaetodontidae	Acanthuriformes	Actinopteri	Chordata	Animalia	10.395163	124.011661	WGS84	50	PH	1	1	11cm-sized individual/250m2	Eukene Bensig | Brisneve Edullantes | Volunteers
LiloanMPA:T06:2016-07:fish	LiloanMPA:T06:2016-07:fish:Chaetodon ocellicaudus Cuvier, 1831:15cm	HumanObservation	2016-07	Chaetodon ocellicaudus Cuvier, 1831	species	urn:lsid:marinespecies.org:taxname:218756	ocellicaudus	Chaetodon	Chaetodontidae	Acanthuriformes	Actinopteri	Chordata	Animalia	10.395163	124.011661	WGS84	50	PH	2	2	15cm-sized individual/250m2	Eukene Bensig | Brisneve Edullantes | Volunteers
LiloanMPA:T06:2016-07:fish	LiloanMPA:T06:2016-07:fish:Chaetodon octofasciatus Bloch, 1787:8cm	HumanObservation	2016-07	Chaetodon octofasciatus Bloch, 1787	species	urn:lsid:marinespecies.org:taxname:218746	octofasciatus	Chaetodon	Chaetodontidae	Acanthuriformes	Actinopteri	Chordata	Animalia	10.395163	124.011661	WGS84	50	PH	3	3	8cm-sized individual/250m2	Eukene Bensig | Brisneve Edullantes | Volunteers
LiloanMPA:T06:2016-07:fish	LiloanMPA:T06:2016-07:fish:Chaetodon octofasciatus Bloch, 1787:13cm	HumanObservation	2016-07	Chaetodon octofasciatus Bloch, 1787	species	urn:lsid:marinespecies.org:taxname:218746	octofasciatus	Chaetodon	Chaetodontidae	Acanthuriformes	Actinopteri	Chordata	Animalia	10.395163	124.011661	WGS84	50	PH	2	2	13cm-sized individual/250m2	Eukene Bensig | Brisneve Edullantes | Volunteers
LiloanMPA:T06:2016-07:fish	LiloanMPA:T06:2016-07:fish:Chaetodon vagabundus Linnaeus, 1758:13cm	HumanObservation	2016-07	Chaetodon vagabundus Linnaeus, 1758	species	urn:lsid:marinespecies.org:taxname:218754	vagabundus	Chaetodon	Chaetodontidae	Acanthuriformes	Actinopteri	Chordata	Animalia	10.395163	124.011661	WGS84	50	PH	2	2	13cm-sized individual/250m2	Eukene Bensig | Brisneve Edullantes | Volunteers
LiloanMPA:T06:2016-07:fish	LiloanMPA:T06:2016-07:fish:Cheilinus chlorourus (Bloch, 1791):6cm	HumanObservation	2016-07	Cheilinus chlorourus (Bloch, 1791)	species	urn:lsid:marinespecies.org:taxname:218941	chlorourus	Cheilinus	Labridae	Eupercaria incertae sedis	Actinopteri	Chordata	Animalia	10.395163	124.011661	WGS84	50	PH	2	2	6cm-sized individual/250m2	Eukene Bensig | Brisneve Edullantes | Volunteers
LiloanMPA:T06:2016-07:fish	LiloanMPA:T06:2016-07:fish:Chromis amboinensis (Bleeker, 1871):4cm	HumanObservation	2016-07	Chromis amboinensis (Bleeker, 1871)	species	urn:lsid:marinespecies.org:taxname:273711	amboinensis	Chromis	Pomacentridae	Ovalentaria incertae sedis	Actinopteri	Chordata	Animalia	10.395163	124.011661	WGS84	50	PH	1	1	4cm-sized individual/250m2	Eukene Bensig | Brisneve Edullantes | Volunteers
LiloanMPA:T06:2016-07:fish	LiloanMPA:T06:2016-07:fish:Chromis amboinensis (Bleeker, 1871):8cm	HumanObservation	2016-07	Chromis amboinensis (Bleeker, 1871)	species	urn:lsid:marinespecies.org:taxname:273711	amboinensis	Chromis	Pomacentridae	Ovalentaria incertae sedis	Actinopteri	Chordata	Animalia	10.395163	124.011661	WGS84	50	PH	11	11	8cm-sized individual/250m2	Eukene Bensig | Brisneve Edullantes | Volunteers
LiloanMPA:T06:2016-07:fish	LiloanMPA:T06:2016-07:fish:Chromis ternatensis (Bleeker, 1856):5cm	HumanObservation	2016-07	Chromis ternatensis (Bleeker, 1856)	species	urn:lsid:marinespecies.org:taxname:212810	ternatensis	Chromis	Pomacentridae	Ovalentaria incertae sedis	Actinopteri	Chordata	Animalia	10.395163	124.011661	WGS84	50	PH	3	3	5cm-sized individual/250m2	Eukene Bensig | Brisneve Edullantes | Volunteers
LiloanMPA:T06:2016-07:fish	LiloanMPA:T06:2016-07:fish:Cirrhilabrus cyanopleura (Bleeker, 1851):15cm	HumanObservation	2016-07	Cirrhilabrus cyanopleura (Bleeker, 1851)	species	urn:lsid:marinespecies.org:taxname:277842	cyanopleura	Cirrhilabrus	Labridae	Eupercaria incertae sedis	Actinopteri	Chordata	Animalia	10.395163	124.011661	WGS84	50	PH	1	1	15cm-sized individual/250m2	Eukene Bensig | Brisneve Edullantes | Volunteers
LiloanMPA:T06:2016-07:fish	LiloanMPA:T06:2016-07:fish:Ctenochaetus striatus (Quoy & Gaimard, 1825):16cm	HumanObservation	2016-07	Ctenochaetus striatus (Quoy & Gaimard, 1825)	species	urn:lsid:marinespecies.org:taxname:219659	striatus	Ctenochaetus	Acanthuridae	Acanthuriformes	Actinopteri	Chordata	Animalia	10.395163	124.011661	WGS84	50	PH	1	1	16cm-sized individual/250m2	Eukene Bensig | Brisneve Edullantes | Volunteers
LiloanMPA:T06:2016-07:fish	LiloanMPA:T06:2016-07:fish:Ctenochaetus tominiensis Randall, 1955:16cm	HumanObservation	2016-07	Ctenochaetus tominiensis Randall, 1955	species	urn:lsid:marinespecies.org:taxname:277562	tominiensis	Ctenochaetus	Acanthuridae	Acanthuriformes	Actinopteri	Chordata	Animalia	10.395163	124.011661	WGS84	50	PH	3	3	16cm-sized individual/250m2	Eukene Bensig | Brisneve Edullantes | Volunteers
LiloanMPA:T06:2016-07:fish	LiloanMPA:T06:2016-07:fish:Dascyllus aruanus (Linnaeus, 1758):6cm	HumanObservation	2016-07	Dascyllus aruanus (Linnaeus, 1758)	species	urn:lsid:marinespecies.org:taxname:212843	aruanus	Dascyllus	Pomacentridae	Ovalentaria incertae sedis	Actinopteri	Chordata	Animalia	10.395163	124.011661	WGS84	50	PH	16	16	6cm-sized individual/250m2	Eukene Bensig | Brisneve Edullantes | Volunteers
LiloanMPA:T06:2016-07:fish	LiloanMPA:T06:2016-07:fish:Dascyllus reticulatus (Richardson, 1846):5cm	HumanObservation	2016-07	Dascyllus reticulatus (Richardson, 1846)	species	urn:lsid:marinespecies.org:taxname:212844	reticulatus	Dascyllus	Pomacentridae	Ovalentaria incertae sedis	Actinopteri	Chordata	Animalia	10.395163	124.011661	WGS84	50	PH	5	5	5cm-sized individual/250m2	Eukene Bensig | Brisneve Edullantes | Volunteers
LiloanMPA:T06:2016-07:fish	LiloanMPA:T06:2016-07:fish:Dascyllus trimaculatus (Rüppell, 1829):3cm	HumanObservation	2016-07	Dascyllus trimaculatus (Rüppell, 1829)	species	urn:lsid:marinespecies.org:taxname:212846	trimaculatus	Dascyllus	Pomacentridae	Ovalentaria incertae sedis	Actinopteri	Chordata	Animalia	10.395163	124.011661	WGS84	50	PH	1	1	3cm-sized individual/250m2	Eukene Bensig | Brisneve Edullantes | Volunteers
LiloanMPA:T06:2016-07:fish	LiloanMPA:T06:2016-07:fish:Heniochus varius (Cuvier, 1829):7cm	HumanObservation	2016-07	Heniochus varius (Cuvier, 1829)	species	urn:lsid:marinespecies.org:taxname:276750	varius	Heniochus	Chaetodontidae	Acanthuriformes	Actinopteri	Chordata	Animalia	10.395163	124.011661	WGS84	50	PH	1	1	7cm-sized individual/250m2	Eukene Bensig | Brisneve Edullantes | Volunteers
LiloanMPA:T06:2016-07:fish	LiloanMPA:T06:2016-07:fish:Pomacentrus amboinensis Bleeker, 1868:5cm	HumanObservation	2016-07	Pomacentrus amboinensis Bleeker, 1868	species	urn:lsid:marinespecies.org:taxname:277132	amboinensis	Pomacentrus	Pomacentridae	Ovalentaria incertae sedis	Actinopteri	Chordata	Animalia	10.395163	124.011661	WGS84	50	PH	1	1	5cm-sized individual/250m2	Eukene Bensig | Brisneve Edullantes | Volunteers
LiloanMPA:T06:2016-07:fish	LiloanMPA:T06:2016-07:fish:Pomacentrus coelestis Jordan & Starks, 1901:3cm	HumanObservation	2016-07	Pomacentrus coelestis Jordan & Starks, 1901	species	urn:lsid:marinespecies.org:taxname:277145	coelestis	Pomacentrus	Pomacentridae	Ovalentaria incertae sedis	Actinopteri	Chordata	Animalia	10.395163	124.011661	WGS84	50	PH	4	4	3cm-sized individual/250m2	Eukene Bensig | Brisneve Edullantes | Volunteers
LiloanMPA:T06:2016-07:fish	LiloanMPA:T06:2016-07:fish:Pomacentrus stigma Fowler & Bean, 1928:5cm	HumanObservation	2016-07	Pomacentrus stigma Fowler & Bean, 1928	species	urn:lsid:marinespecies.org:taxname:277174	stigma	Pomacentrus	Pomacentridae	Ovalentaria incertae sedis	Actinopteri	Chordata	Animalia	10.395163	124.011661	WGS84	50	PH	6	6	5cm-sized individual/250m2	Eukene Bensig | Brisneve Edullantes | Volunteers
LiloanMPA:T06:2016-07:fish	LiloanMPA:T06:2016-07:fish:Zebrasoma scopas (Cuvier, 1829):7cm	HumanObservation	2016-07	Zebrasoma scopas (Cuvier, 1829)	species	urn:lsid:marinespecies.org:taxname:219679	scopas	Zebrasoma	Acanthuridae	Acanthuriformes	Actinopteri	Chordata	Animalia	10.395163	124.011661	WGS84	50	PH	1	1	7cm-sized individual/250m2	Eukene Bensig | Brisneve Edullantes | Volunteers
LiloanMPA:T07:2016-07:fish	LiloanMPA:T07:2016-07:fish:Canthigaster valentini (Bleeker, 1853):7cm	HumanObservation	2016-07	Canthigaster valentini (Bleeker, 1853)	species	urn:lsid:marinespecies.org:taxname:219947	valentini	Canthigaster	Tetraodontidae	Tetraodontiformes	Actinopteri	Chordata	Animalia	10.39178	124.011764	WGS84	50	PH	1	1	7cm-sized individual/250m2	Eukene Bensig | Brisneve Edullantes | Volunteers
LiloanMPA:T07:2016-07:fish	LiloanMPA:T07:2016-07:fish:Centropyge vrolikii (Bleeker, 1853):12cm	HumanObservation	2016-07	Centropyge vrolikii (Bleeker, 1853)	species	urn:lsid:marinespecies.org:taxname:278853	vrolikii	Centropyge	Pomacanthidae	Acanthuriformes	Actinopteri	Chordata	Animalia	10.39178	124.011764	WGS84	50	PH	2	2	12cm-sized individual/250m2	Eukene Bensig | Brisneve Edullantes | Volunteers
LiloanMPA:T07:2016-07:fish	LiloanMPA:T07:2016-07:fish:Chromis xanthura (Bleeker, 1854):8cm	HumanObservation	2016-07	Chromis xanthura (Bleeker, 1854)	species	urn:lsid:marinespecies.org:taxname:212819	xanthura	Chromis	Pomacentridae	Ovalentaria incertae sedis	Actinopteri	Chordata	Animalia	10.39178	124.011764	WGS84	50	PH	1	1	8cm-sized individual/250m2	Eukene Bensig | Brisneve Edullantes | Volunteers
LiloanMPA:T07:2016-07:fish	LiloanMPA:T07:2016-07:fish:Corythoichthys haematopterus (Bleeker, 1851):10cm	HumanObservation	2016-07	Corythoichthys haematopterus (Bleeker, 1851)	species	urn:lsid:marinespecies.org:taxname:217991	haematopterus	Corythoichthys	Syngnathidae	Syngnathiformes	Actinopteri	Chordata	Animalia	10.39178	124.011764	WGS84	50	PH	1	1	10cm-sized individual/250m2	Eukene Bensig | Brisneve Edullantes | Volunteers
LiloanMPA:T07:2016-07:fish	LiloanMPA:T07:2016-07:fish:Corythoichthys haematopterus (Bleeker, 1851):3cm	HumanObservation	2016-07	Corythoichthys haematopterus (Bleeker, 1851)	species	urn:lsid:marinespecies.org:taxname:217991	haematopterus	Corythoichthys	Syngnathidae	Syngnathiformes	Actinopteri	Chordata	Animalia	10.39178	124.011764	WGS84	50	PH	1	1	3cm-sized individual/250m2	Eukene Bensig | Brisneve Edullantes | Volunteers
LiloanMPA:T07:2016-07:fish	LiloanMPA:T07:2016-07:fish:Ctenochaetus striatus (Quoy & Gaimard, 1825):10cm	HumanObservation	2016-07	Ctenochaetus striatus (Quoy & Gaimard, 1825)	species	urn:lsid:marinespecies.org:taxname:219659	striatus	Ctenochaetus	Acanthuridae	Acanthuriformes	Actinopteri	Chordata	Animalia	10.39178	124.011764	WGS84	50	PH	8	8	10cm-sized individual/250m2	Eukene Bensig | Brisneve Edullantes | Volunteers
LiloanMPA:T07:2016-07:fish	LiloanMPA:T07:2016-07:fish:Dascyllus aruanus (Linnaeus, 1758):5cm	HumanObservation	2016-07	Dascyllus aruanus (Linnaeus, 1758)	species	urn:lsid:marinespecies.org:taxname:212843	aruanus	Dascyllus	Pomacentridae	Ovalentaria incertae sedis	Actinopteri	Chordata	Animalia	10.39178	124.011764	WGS84	50	PH	3	3	5cm-sized individual/250m2	Eukene Bensig | Brisneve Edullantes | Volunteers
LiloanMPA:T07:2016-07:fish	LiloanMPA:T07:2016-07:fish:Dascyllus trimaculatus (Rüppell, 1829):5cm	HumanObservation	2016-07	Dascyllus trimaculatus (Rüppell, 1829)	species	urn:lsid:marinespecies.org:taxname:212846	trimaculatus	Dascyllus	Pomacentridae	Ovalentaria incertae sedis	Actinopteri	Chordata	Animalia	10.39178	124.011764	WGS84	50	PH	1	1	5cm-sized individual/250m2	Eukene Bensig | Brisneve Edullantes | Volunteers
LiloanMPA:T07:2016-07:fish	LiloanMPA:T07:2016-07:fish:Dascyllus trimaculatus (Rüppell, 1829):8cm	HumanObservation	2016-07	Dascyllus trimaculatus (Rüppell, 1829)	species	urn:lsid:marinespecies.org:taxname:212846	trimaculatus	Dascyllus	Pomacentridae	Ovalentaria incertae sedis	Actinopteri	Chordata	Animalia	10.39178	124.011764	WGS84	50	PH	5	5	8cm-sized individual/250m2	Eukene Bensig | Brisneve Edullantes | Volunteers
LiloanMPA:T07:2016-07:fish	LiloanMPA:T07:2016-07:fish:Dascyllus trimaculatus (Rüppell, 1829):6cm	HumanObservation	2016-07	Dascyllus trimaculatus (Rüppell, 1829)	species	urn:lsid:marinespecies.org:taxname:212846	trimaculatus	Dascyllus	Pomacentridae	Ovalentaria incertae sedis	Actinopteri	Chordata	Animalia	10.39178	124.011764	WGS84	50	PH	4	4	6cm-sized individual/250m2	Eukene Bensig | Brisneve Edullantes | Volunteers
LiloanMPA:T07:2016-07:fish	LiloanMPA:T07:2016-07:fish:Halichoeres melanurus (Bleeker, 1851):15cm	HumanObservation	2016-07	Halichoeres melanurus (Bleeker, 1851)	species	urn:lsid:marinespecies.org:taxname:275776	melanurus	Halichoeres	Labridae	Eupercaria incertae sedis	Actinopteri	Chordata	Animalia	10.39178	124.011764	WGS84	50	PH	1	1	15cm-sized individual/250m2	Eukene Bensig | Brisneve Edullantes | Volunteers
LiloanMPA:T07:2016-07:fish	LiloanMPA:T07:2016-07:fish:Halichoeres melanurus (Bleeker, 1851):5cm	HumanObservation	2016-07	Halichoeres melanurus (Bleeker, 1851)	species	urn:lsid:marinespecies.org:taxname:275776	melanurus	Halichoeres	Labridae	Eupercaria incertae sedis	Actinopteri	Chordata	Animalia	10.39178	124.011764	WGS84	50	PH	1	1	5cm-sized individual/250m2	Eukene Bensig | Brisneve Edullantes | Volunteers
LiloanMPA:T07:2016-07:fish	LiloanMPA:T07:2016-07:fish:Halichoeres melanurus (Bleeker, 1851):6cm	HumanObservation	2016-07	Halichoeres melanurus (Bleeker, 1851)	species	urn:lsid:marinespecies.org:taxname:275776	melanurus	Halichoeres	Labridae	Eupercaria incertae sedis	Actinopteri	Chordata	Animalia	10.39178	124.011764	WGS84	50	PH	2	2	6cm-sized individual/250m2	Eukene Bensig | Brisneve Edullantes | Volunteers
LiloanMPA:T07:2016-07:fish	LiloanMPA:T07:2016-07:fish:Halichoeres scapularis (Bennett, 1832):10cm	HumanObservation	2016-07	Halichoeres scapularis (Bennett, 1832)	species	urn:lsid:marinespecies.org:taxname:218990	scapularis	Halichoeres	Labridae	Eupercaria incertae sedis	Actinopteri	Chordata	Animalia	10.39178	124.011764	WGS84	50	PH	2	2	10cm-sized individual/250m2	Eukene Bensig | Brisneve Edullantes | Volunteers
LiloanMPA:T07:2016-07:fish	LiloanMPA:T07:2016-07:fish:Plectroglyphidodon lacrymatus (Quoy & Gaimard, 1825):8cm	HumanObservation	2016-07	Plectroglyphidodon lacrymatus (Quoy & Gaimard, 1825)	species	urn:lsid:marinespecies.org:taxname:212860	lacrymatus	Plectroglyphidodon	Pomacentridae	Ovalentaria incertae sedis	Actinopteri	Chordata	Animalia	10.39178	124.011764	WGS84	50	PH	1	1	8cm-sized individual/250m2	Eukene Bensig | Brisneve Edullantes | Volunteers
LiloanMPA:T07:2016-07:fish	LiloanMPA:T07:2016-07:fish:Scolopsis lineata Quoy & Gaimard, 1824:15cm	HumanObservation	2016-07	Scolopsis lineata Quoy & Gaimard, 1824	species	urn:lsid:marinespecies.org:taxname:276786	lineata	Scolopsis	Nemipteridae	Eupercaria incertae sedis	Actinopteri	Chordata	Animalia	10.39178	124.011764	WGS84	50	PH	1	1	15cm-sized individual/250m2	Eukene Bensig | Brisneve Edullantes | Volunteers
LiloanMPA:T07:2016-07:fish	LiloanMPA:T07:2016-07:fish:Siganus virgatus (Valenciennes, 1835):12cm	HumanObservation	2016-07	Siganus virgatus (Valenciennes, 1835)	species	urn:lsid:marinespecies.org:taxname:273928	virgatus	Siganus	Siganidae	Acanthuriformes	Actinopteri	Chordata	Animalia	10.39178	124.011764	WGS84	50	PH	1	1	12cm-sized individual/250m2	Eukene Bensig | Brisneve Edullantes | Volunteers
LiloanMPA:T08:2016-07:fish	LiloanMPA:T08:2016-07:fish:Acanthochromis polyacanthus (Bleeker, 1855):14cm	HumanObservation	2016-07	Acanthochromis polyacanthus (Bleeker, 1855)	species	urn:lsid:marinespecies.org:taxname:279469	polyacanthus	Acanthochromis	Pomacentridae	Ovalentaria incertae sedis	Actinopteri	Chordata	Animalia	10.403871	124.00506	WGS84	50	PH	21	21	14cm-sized individual/250m2	Eukene Bensig | Brisneve Edullantes | Volunteers
LiloanMPA:T08:2016-07:fish	LiloanMPA:T08:2016-07:fish:Acanthurus nigricans (Linnaeus, 1758):9cm	HumanObservation	2016-07	Acanthurus nigricans (Linnaeus, 1758)	species	urn:lsid:marinespecies.org:taxname:219638	nigricans	Acanthurus	Acanthuridae	Acanthuriformes	Actinopteri	Chordata	Animalia	10.403871	124.00506	WGS84	50	PH	3	3	9cm-sized individual/250m2	Eukene Bensig | Brisneve Edullantes | Volunteers
LiloanMPA:T08:2016-07:fish	LiloanMPA:T08:2016-07:fish:Amphiprion clarkii (Bennett, 1830):5cm	HumanObservation	2016-07	Amphiprion clarkii (Bennett, 1830)	species	urn:lsid:marinespecies.org:taxname:212783	clarkii	Amphiprion	Pomacentridae	Ovalentaria incertae sedis	Actinopteri	Chordata	Animalia	10.403871	124.00506	WGS84	50	PH	2	2	5cm-sized individual/250m2	Eukene Bensig | Brisneve Edullantes | Volunteers
LiloanMPA:T08:2016-07:fish	LiloanMPA:T08:2016-07:fish:Bodianus mesothorax (Bloch & Schneider, 1801):13cm	HumanObservation	2016-07	Bodianus mesothorax (Bloch & Schneider, 1801)	species	urn:lsid:marinespecies.org:taxname:273536	mesothorax	Bodianus	Labridae	Eupercaria incertae sedis	Actinopteri	Chordata	Animalia	10.403871	124.00506	WGS84	50	PH	3	3	13cm-sized individual/250m2	Eukene Bensig | Brisneve Edullantes | Volunteers
LiloanMPA:T08:2016-07:fish	LiloanMPA:T08:2016-07:fish:Chaetodon baronessa Cuvier, 1829:10cm	HumanObservation	2016-07	Chaetodon baronessa Cuvier, 1829	species	urn:lsid:marinespecies.org:taxname:273328	baronessa	Chaetodon	Chaetodontidae	Acanthuriformes	Actinopteri	Chordata	Animalia	10.403871	124.00506	WGS84	50	PH	14	14	10cm-sized individual/250m2	Eukene Bensig | Brisneve Edullantes | Volunteers
LiloanMPA:T08:2016-07:fish	LiloanMPA:T08:2016-07:fish:Chaetodon ocellicaudus Cuvier, 1831:12cm	HumanObservation	2016-07	Chaetodon ocellicaudus Cuvier, 1831	species	urn:lsid:marinespecies.org:taxname:218756	ocellicaudus	Chaetodon	Chaetodontidae	Acanthuriformes	Actinopteri	Chordata	Animalia	10.403871	124.00506	WGS84	50	PH	8	8	12cm-sized individual/250m2	Eukene Bensig | Brisneve Edullantes | Volunteers
LiloanMPA:T08:2016-07:fish	LiloanMPA:T08:2016-07:fish:Chaetodon oxycephalus Bleeker, 1853:8cm	HumanObservation	2016-07	Chaetodon oxycephalus Bleeker, 1853	species	urn:lsid:marinespecies.org:taxname:218725	oxycephalus	Chaetodon	Chaetodontidae	Acanthuriformes	Actinopteri	Chordata	Animalia	10.403871	124.00506	WGS84	50	PH	2	2	8cm-sized individual/250m2	Eukene Bensig | Brisneve Edullantes | Volunteers
LiloanMPA:T08:2016-07:fish	LiloanMPA:T08:2016-07:fish:Cheilinus undulatus Rüppell, 1835:24cm	HumanObservation	2016-07	Cheilinus undulatus Rüppell, 1835	species	urn:lsid:marinespecies.org:taxname:218945	undulatus	Cheilinus	Labridae	Eupercaria incertae sedis	Actinopteri	Chordata	Animalia	10.403871	124.00506	WGS84	50	PH	1	1	24cm-sized individual/250m2	Eukene Bensig | Brisneve Edullantes | Volunteers
LiloanMPA:T08:2016-07:fish	LiloanMPA:T08:2016-07:fish:Chromis Cuvier, 1814:8cm	HumanObservation	2016-07	Chromis Cuvier, 1814	genus	urn:lsid:marinespecies.org:taxname:126045		Chromis	Pomacentridae	Ovalentaria incertae sedis	Actinopteri	Chordata	Animalia	10.403871	124.00506	WGS84	50	PH	3	3	8cm-sized individual/250m2	Eukene Bensig | Brisneve Edullantes | Volunteers
LiloanMPA:T08:2016-07:fish	LiloanMPA:T08:2016-07:fish:Chromis ternatensis (Bleeker, 1856):4cm	HumanObservation	2016-07	Chromis ternatensis (Bleeker, 1856)	species	urn:lsid:marinespecies.org:taxname:212810	ternatensis	Chromis	Pomacentridae	Ovalentaria incertae sedis	Actinopteri	Chordata	Animalia	10.403871	124.00506	WGS84	50	PH	7	7	4cm-sized individual/250m2	Eukene Bensig | Brisneve Edullantes | Volunteers
LiloanMPA:T08:2016-07:fish	LiloanMPA:T08:2016-07:fish:Chromis vanderbilti (Fowler, 1941):3cm	HumanObservation	2016-07	Chromis vanderbilti (Fowler, 1941)	species	urn:lsid:marinespecies.org:taxname:273758	vanderbilti	Chromis	Pomacentridae	Ovalentaria incertae sedis	Actinopteri	Chordata	Animalia	10.403871	124.00506	WGS84	50	PH	5	5	3cm-sized individual/250m2	Eukene Bensig | Brisneve Edullantes | Volunteers
LiloanMPA:T08:2016-07:fish	LiloanMPA:T08:2016-07:fish:Chrysiptera rollandi (Whitley, 1961):4cm	HumanObservation	2016-07	Chrysiptera rollandi (Whitley, 1961)	species	urn:lsid:marinespecies.org:taxname:276840	rollandi	Chrysiptera	Pomacentridae	Ovalentaria incertae sedis	Actinopteri	Chordata	Animalia	10.403871	124.00506	WGS84	50	PH	9	9	4cm-sized individual/250m2	Eukene Bensig | Brisneve Edullantes | Volunteers
LiloanMPA:T08:2016-07:fish	LiloanMPA:T08:2016-07:fish:Dischistodus pseudochrysopoecilus (Allen & Robertson, 1974):8cm	HumanObservation	2016-07	Dischistodus pseudochrysopoecilus (Allen & Robertson, 1974)	species	urn:lsid:marinespecies.org:taxname:280565	pseudochrysopoecilus	Dischistodus	Pomacentridae	Ovalentaria incertae sedis	Actinopteri	Chordata	Animalia	10.403871	124.00506	WGS84	50	PH	2	2	8cm-sized individual/250m2	Eukene Bensig | Brisneve Edullantes | Volunteers
LiloanMPA:T08:2016-07:fish	LiloanMPA:T08:2016-07:fish:Epibulus insidiator (Pallas, 1770):13cm	HumanObservation	2016-07	Epibulus insidiator (Pallas, 1770)	species	urn:lsid:marinespecies.org:taxname:218972	insidiator	Epibulus	Labridae	Eupercaria incertae sedis	Actinopteri	Chordata	Animalia	10.403871	124.00506	WGS84	50	PH	6	6	13cm-sized individual/250m2	Eukene Bensig | Brisneve Edullantes | Volunteers
LiloanMPA:T08:2016-07:fish	LiloanMPA:T08:2016-07:fish:Genicanthus lamarck (Lacepède, 1802):7cm	HumanObservation	2016-07	Genicanthus lamarck (Lacepède, 1802)	species	urn:lsid:marinespecies.org:taxname:211793	lamarck	Genicanthus	Pomacanthidae	Acanthuriformes	Actinopteri	Chordata	Animalia	10.403871	124.00506	WGS84	50	PH	4	4	7cm-sized individual/250m2	Eukene Bensig | Brisneve Edullantes | Volunteers
LiloanMPA:T08:2016-07:fish	LiloanMPA:T08:2016-07:fish:Genicanthus melanospilos (Bleeker, 1857):7cm	HumanObservation	2016-07	Genicanthus melanospilos (Bleeker, 1857)	species	urn:lsid:marinespecies.org:taxname:279093	melanospilos	Genicanthus	Pomacanthidae	Acanthuriformes	Actinopteri	Chordata	Animalia	10.403871	124.00506	WGS84	50	PH	6	6	7cm-sized individual/250m2	Eukene Bensig | Brisneve Edullantes | Volunteers
LiloanMPA:T08:2016-07:fish	LiloanMPA:T08:2016-07:fish:Halichoeres melanurus (Bleeker, 1851):5cm	HumanObservation	2016-07	Halichoeres melanurus (Bleeker, 1851)	species	urn:lsid:marinespecies.org:taxname:275776	melanurus	Halichoeres	Labridae	Eupercaria incertae sedis	Actinopteri	Chordata	Animalia	10.403871	124.00506	WGS84	50	PH	2	2	5cm-sized individual/250m2	Eukene Bensig | Brisneve Edullantes | Volunteers
LiloanMPA:T08:2016-07:fish	LiloanMPA:T08:2016-07:fish:Hemiglyphidodon plagiometopon (Bleeker, 1852):14cm	HumanObservation	2016-07	Hemiglyphidodon plagiometopon (Bleeker, 1852)	species	urn:lsid:marinespecies.org:taxname:212961	plagiometopon	Hemiglyphidodon	Pomacentridae	Ovalentaria incertae sedis	Actinopteri	Chordata	Animalia	10.403871	124.00506	WGS84	50	PH	5	5	14cm-sized individual/250m2	Eukene Bensig | Brisneve Edullantes | Volunteers
LiloanMPA:T08:2016-07:fish	LiloanMPA:T08:2016-07:fish:Labrichthys unilineatus (Guichenot, 1847):9cm	HumanObservation	2016-07	Labrichthys unilineatus (Guichenot, 1847)	species	urn:lsid:marinespecies.org:taxname:219013	unilineatus	Labrichthys	Labridae	Eupercaria incertae sedis	Actinopteri	Chordata	Animalia	10.403871	124.00506	WGS84	50	PH	13	13	9cm-sized individual/250m2	Eukene Bensig | Brisneve Edullantes | Volunteers
LiloanMPA:T08:2016-07:fish	LiloanMPA:T08:2016-07:fish:Lutjanus decussatus (Cuvier, 1828):8cm	HumanObservation	2016-07	Lutjanus decussatus (Cuvier, 1828)	species	urn:lsid:marinespecies.org:taxname:276530	decussatus	Lutjanus	Lutjanidae	Eupercaria incertae sedis	Actinopteri	Chordata	Animalia	10.403871	124.00506	WGS84	50	PH	12	12	8cm-sized individual/250m2	Eukene Bensig | Brisneve Edullantes | Volunteers
LiloanMPA:T08:2016-07:fish	LiloanMPA:T08:2016-07:fish:Lutjanus rivulatus (Cuvier, 1828):4cm	HumanObservation	2016-07	Lutjanus rivulatus (Cuvier, 1828)	species	urn:lsid:marinespecies.org:taxname:218494	rivulatus	Lutjanus	Lutjanidae	Eupercaria incertae sedis	Actinopteri	Chordata	Animalia	10.403871	124.00506	WGS84	50	PH	4	4	4cm-sized individual/250m2	Eukene Bensig | Brisneve Edullantes | Volunteers
LiloanMPA:T08:2016-07:fish	LiloanMPA:T08:2016-07:fish:Mulloidichthys vanicolensis (Valenciennes, 1831):4cm	HumanObservation	2016-07	Mulloidichthys vanicolensis (Valenciennes, 1831)	species	urn:lsid:marinespecies.org:taxname:218648	vanicolensis	Mulloidichthys	Mullidae	Mulliformes	Actinopteri	Chordata	Animalia	10.403871	124.00506	WGS84	50	PH	7	7	4cm-sized individual/250m2	Eukene Bensig | Brisneve Edullantes | Volunteers
LiloanMPA:T08:2016-07:fish	LiloanMPA:T08:2016-07:fish:Parupeneus barberinoides (Bleeker, 1852):11cm	HumanObservation	2016-07	Parupeneus barberinoides (Bleeker, 1852)	species	urn:lsid:marinespecies.org:taxname:277810	barberinoides	Parupeneus	Mullidae	Mulliformes	Actinopteri	Chordata	Animalia	10.403871	124.00506	WGS84	50	PH	3	3	11cm-sized individual/250m2	Eukene Bensig | Brisneve Edullantes | Volunteers
LiloanMPA:T08:2016-07:fish	LiloanMPA:T08:2016-07:fish:Plectroglyphidodon lacrymatus (Quoy & Gaimard, 1825):5cm	HumanObservation	2016-07	Plectroglyphidodon lacrymatus (Quoy & Gaimard, 1825)	species	urn:lsid:marinespecies.org:taxname:212860	lacrymatus	Plectroglyphidodon	Pomacentridae	Ovalentaria incertae sedis	Actinopteri	Chordata	Animalia	10.403871	124.00506	WGS84	50	PH	7	7	5cm-sized individual/250m2	Eukene Bensig | Brisneve Edullantes | Volunteers
LiloanMPA:T08:2016-07:fish	LiloanMPA:T08:2016-07:fish:Pomacanthus sexstriatus (Cuvier, 1831):18cm	HumanObservation	2016-07	Pomacanthus sexstriatus (Cuvier, 1831)	species	urn:lsid:marinespecies.org:taxname:276026	sexstriatus	Pomacanthus	Pomacanthidae	Acanthuriformes	Actinopteri	Chordata	Animalia	10.403871	124.00506	WGS84	50	PH	3	3	18cm-sized individual/250m2	Eukene Bensig | Brisneve Edullantes | Volunteers
LiloanMPA:T08:2016-07:fish	LiloanMPA:T08:2016-07:fish:Pomacentrus amboinensis Bleeker, 1868:7cm	HumanObservation	2016-07	Pomacentrus amboinensis Bleeker, 1868	species	urn:lsid:marinespecies.org:taxname:277132	amboinensis	Pomacentrus	Pomacentridae	Ovalentaria incertae sedis	Actinopteri	Chordata	Animalia	10.403871	124.00506	WGS84	50	PH	11	11	7cm-sized individual/250m2	Eukene Bensig | Brisneve Edullantes | Volunteers
LiloanMPA:T08:2016-07:fish	LiloanMPA:T08:2016-07:fish:Pomacentrus brachialis Cuvier, 1830:9cm	HumanObservation	2016-07	Pomacentrus brachialis Cuvier, 1830	species	urn:lsid:marinespecies.org:taxname:212977	brachialis	Pomacentrus	Pomacentridae	Ovalentaria incertae sedis	Actinopteri	Chordata	Animalia	10.403871	124.00506	WGS84	50	PH	23	23	9cm-sized individual/250m2	Eukene Bensig | Brisneve Edullantes | Volunteers
LiloanMPA:T08:2016-07:fish	LiloanMPA:T08:2016-07:fish:Pomacentrus moluccensis Bleeker, 1853:3cm	HumanObservation	2016-07	Pomacentrus moluccensis Bleeker, 1853	species	urn:lsid:marinespecies.org:taxname:277159	moluccensis	Pomacentrus	Pomacentridae	Ovalentaria incertae sedis	Actinopteri	Chordata	Animalia	10.403871	124.00506	WGS84	50	PH	32	32	3cm-sized individual/250m2	Eukene Bensig | Brisneve Edullantes | Volunteers
LiloanMPA:T08:2016-07:fish	LiloanMPA:T08:2016-07:fish:Scarus dimidiatus Bleeker, 1859:14cm	HumanObservation	2016-07	Scarus dimidiatus Bleeker, 1859	species	urn:lsid:marinespecies.org:taxname:276044	dimidiatus	Scarus	Scaridae	Eupercaria incertae sedis	Actinopteri	Chordata	Animalia	10.403871	124.00506	WGS84	50	PH	4	4	14cm-sized individual/250m2	Eukene Bensig | Brisneve Edullantes | Volunteers
LiloanMPA:T08:2016-07:fish	LiloanMPA:T08:2016-07:fish:Scarus flavipectoralis Schultz, 1958:22cm	HumanObservation	2016-07	Scarus flavipectoralis Schultz, 1958	species	urn:lsid:marinespecies.org:taxname:276045	flavipectoralis	Scarus	Scaridae	Eupercaria incertae sedis	Actinopteri	Chordata	Animalia	10.403871	124.00506	WGS84	50	PH	2	2	22cm-sized individual/250m2	Eukene Bensig | Brisneve Edullantes | Volunteers
LiloanMPA:T08:2016-07:fish	LiloanMPA:T08:2016-07:fish:Thalassoma lunare (Linnaeus, 1758):12cm	HumanObservation	2016-07	Thalassoma lunare (Linnaeus, 1758)	species	urn:lsid:marinespecies.org:taxname:212209	lunare	Thalassoma	Labridae	Eupercaria incertae sedis	Actinopteri	Chordata	Animalia	10.403871	124.00506	WGS84	50	PH	11	11	12cm-sized individual/250m2	Eukene Bensig | Brisneve Edullantes | Volunteers
LiloanMPA:T08:2016-07:fish	LiloanMPA:T08:2016-07:fish:Zebrasoma scopas (Cuvier, 1829):10cm	HumanObservation	2016-07	Zebrasoma scopas (Cuvier, 1829)	species	urn:lsid:marinespecies.org:taxname:219679	scopas	Zebrasoma	Acanthuridae	Acanthuriformes	Actinopteri	Chordata	Animalia	10.403871	124.00506	WGS84	50	PH	6	6	10cm-sized individual/250m2	Eukene Bensig | Brisneve Edullantes | Volunteers
