# Supplementary material for: A benchmark survey of plankton, fish and benthic composition in Poblacion and Kadurong Reefs in Liloan, Cebu, Philippines
Source: Biodivers Data J. 2021 Sep 23;9:e72537. doi: 10.3897/BDJ.9.e72537 (PMC8484198; doi:10.3897/BDJ.9.e72537)
Supplement: Supplementary material 1 — Scripts for exploring the biophysical and biodiversity data [file bdj-09-e72537-s001.zip › JBD-LiloanMPA/Data/darwin_core/event.csv]

eventID	parentEventID	samplingProtocol	year	month	day	eventDate	habitat	eventRemarks	locationID	country	countryCode	stateProvince	county	locality	decimalLongitude	decimalLatitude	geodeticDatum	coordinateUncertaintyInMeters	georeferencedBy	georeferenceProtocol
LiloanMPA:S01:2015-03:physicochemical	LiloanMPA:S01:2015-03	Grab sampling	2015	3		2015-03	Shallow coral reef	sampled during NE monsoon	S01	Philippines	PH	Cebu	Liloan	Poblacion	124.005042	10.402056	WGS84	50	Brisneve Edullantes | Eukene Bensig | Fleurdeliz Maglangit | Angelito Ortiz | Lorraine Louise Vicentuan	Hand-held GPS
LiloanMPA:S02:2015-03:physicochemical	LiloanMPA:S02:2015-03	Grab sampling	2015	3		2015-03	Shallow coral reef	sampled during NE monsoon	S02	Philippines	PH	Cebu	Liloan	Poblacion	124.008306	10.402750	WGS84	50	Brisneve Edullantes | Eukene Bensig | Fleurdeliz Maglangit | Angelito Ortiz | Lorraine Louise Vicentuan	Hand-held GPS
LiloanMPA:S03:2015-03:physicochemical	LiloanMPA:S03:2015-03	Grab sampling	2015	3		2015-03	Shallow coral reef	sampled during NE monsoon	S03	Philippines	PH	Cebu	Liloan	Poblacion	124.005500	10.406444	WGS84	50	Brisneve Edullantes | Eukene Bensig | Fleurdeliz Maglangit | Angelito Ortiz | Lorraine Louise Vicentuan	Hand-held GPS
LiloanMPA:S04:2015-03:physicochemical	LiloanMPA:S04:2015-03	Grab sampling	2015	3		2015-03	Shallow coral reef	sampled during NE monsoon	S04	Philippines	PH	Cebu	Liloan	Poblacion	124.004774	10.401890	WGS84	50	Brisneve Edullantes | Eukene Bensig | Fleurdeliz Maglangit | Angelito Ortiz	Hand-held GPS
LiloanMPA:S05:2015-03:physicochemical	LiloanMPA:S05:2015-03	Grab sampling	2015	3		2015-03	Shallow coral reef	sampled during NE monsoon	S05	Philippines	PH	Cebu	Liloan	Between Kadurong and Poblacion	124.008201	10.397637	WGS84	50	Brisneve Edullantes | Eukene Bensig | Fleurdeliz Maglangit | Angelito Ortiz	Hand-held GPS
LiloanMPA:S06:2015-03:physicochemical	LiloanMPA:S06:2015-03	Grab sampling	2015	3		2015-03	Shallow coral reef	sampled during NE monsoon	S06	Philippines	PH	Cebu	Liloan	Between Kadurong and Poblacion	124.006449	10.397137	WGS84	50	Brisneve Edullantes | Eukene Bensig | Fleurdeliz Maglangit | Angelito Ortiz	Hand-held GPS
LiloanMPA:S07:2015-03:physicochemical	LiloanMPA:S07:2015-03	Grab sampling	2015	3		2015-03	Shallow coral reef	sampled during NE monsoon	S07	Philippines	PH	Cebu	Liloan	Kadurong	124.009444	10.392639	WGS84	50	Brisneve Edullantes | Eukene Bensig | Fleurdeliz Maglangit | Angelito Ortiz | Lorraine Louise Vicentuan	Hand-held GPS
LiloanMPA:S08:2015-03:physicochemical	LiloanMPA:S08:2015-03	Grab sampling	2015	3		2015-03	Shallow coral reef	sampled during NE monsoon	S08	Philippines	PH	Cebu	Liloan	Kadurong	124.010417	10.394917	WGS84	50	Brisneve Edullantes | Eukene Bensig | Fleurdeliz Maglangit | Angelito Ortiz | Lorraine Louise Vicentuan	Hand-held GPS
LiloanMPA:S09:2015-03:physicochemical	LiloanMPA:S09:2015-03	Grab sampling	2015	3		2015-03	Shallow coral reef	sampled during NE monsoon	S09	Philippines	PH	Cebu	Liloan	Kadurong	124.009194	10.395444	WGS84	50	Brisneve Edullantes | Eukene Bensig | Fleurdeliz Maglangit | Angelito Ortiz | Lorraine Louise Vicentuan	Hand-held GPS
LiloanMPA:S10:2015-03:physicochemical	LiloanMPA:S10:2015-03	Grab sampling	2015	3		2015-03	Shallow coral reef	sampled during NE monsoon	S10	Philippines	PH	Cebu	Liloan	Kadurong	124.007792	10.395457	WGS84	50	Brisneve Edullantes | Eukene Bensig | Fleurdeliz Maglangit | Angelito Ortiz	Hand-held GPS
LiloanMPA:S11:2016-03:physicochemical	LiloanMPA:S11:2016-03	Grab sampling	2016	3		2016-03	Shallow coral reef	sampled during NE monsoon	S11	Philippines	PH	Cebu	Liloan	Poblacion	124.005466	10.400443	WGS84	50	Brisneve Edullantes | Eukene Bensig | Fleurdeliz Maglangit | Joana Mie Casibo	Hand-held GPS
LiloanMPA:S12:2016-03:physicochemical	LiloanMPA:S12:2016-03	Grab sampling	2016	3		2016-03	Shallow coral reef	sampled during NE monsoon	S12	Philippines	PH	Cebu	Liloan	Poblacion	124.006214	10.403847	WGS84	50	Brisneve Edullantes | Eukene Bensig | Fleurdeliz Maglangit | Joana Mie Casibo	Hand-held GPS
LiloanMPA:S13:2016-03:physicochemical	LiloanMPA:S13:2016-03	Grab sampling	2016	3		2016-03	Shallow coral reef	sampled during NE monsoon	S13	Philippines	PH	Cebu	Liloan	Poblacion	124.007222	10.400833	WGS84	50	Brisneve Edullantes | Eukene Bensig | Fleurdeliz Maglangit | Joana Mie Casibo	Hand-held GPS
LiloanMPA:S14:2016-03:physicochemical	LiloanMPA:S14:2016-03	Grab sampling	2016	3		2016-03	Shallow coral reef	sampled during NE monsoon	S14	Philippines	PH	Cebu	Liloan	Poblacion	124.008333	10.401667	WGS84	50	Brisneve Edullantes | Eukene Bensig | Fleurdeliz Maglangit | Joana Mie Casibo	Hand-held GPS
LiloanMPA:S15:2016-03:physicochemical	LiloanMPA:S15:2016-03	Grab sampling	2016	3		2016-03	Shallow coral reef	sampled during NE monsoon	S15	Philippines	PH	Cebu	Liloan	Between Kadurong and Poblacion	124.005833	10.398056	WGS84	50	Brisneve Edullantes | Eukene Bensig | Fleurdeliz Maglangit | Joana Mie Casibo	Hand-held GPS
LiloanMPA:S16:2016-03:physicochemical	LiloanMPA:S16:2016-03	Grab sampling	2016	3		2016-03	Shallow coral reef	sampled during NE monsoon	S16	Philippines	PH	Cebu	Liloan	Between Kadurong and Poblacion	124.005278	10.396944	WGS84	50	Brisneve Edullantes | Eukene Bensig | Fleurdeliz Maglangit | Joana Mie Casibo	Hand-held GPS
LiloanMPA:S17:2016-03:physicochemical	LiloanMPA:S17:2016-03	Grab sampling	2016	3		2016-03	Shallow coral reef	sampled during NE monsoon	S17	Philippines	PH	Cebu	Liloan	Kadurong	124.009444	10.391944	WGS84	50	Brisneve Edullantes | Eukene Bensig | Fleurdeliz Maglangit | Joana Mie Casibo	Hand-held GPS
LiloanMPA:S18:2016-03:physicochemical	LiloanMPA:S18:2016-03	Grab sampling	2016	3		2016-03	Shallow coral reef	sampled during NE monsoon	S18	Philippines	PH	Cebu	Liloan	Kadurong	124.012240	10.392952	WGS84	50	Brisneve Edullantes | Eukene Bensig | Fleurdeliz Maglangit | Joana Mie Casibo	Hand-held GPS
LiloanMPA:S19:2016-03:physicochemical	LiloanMPA:S19:2016-03	Grab sampling	2016	3		2016-03	Shallow coral reef	sampled during NE monsoon	S19	Philippines	PH	Cebu	Liloan	Kadurong	124.010278	10.394167	WGS84	50	Brisneve Edullantes | Eukene Bensig | Fleurdeliz Maglangit | Joana Mie Casibo	Hand-held GPS
LiloanMPA:S20:2016-03:physicochemical	LiloanMPA:S20:2016-03	Grab sampling	2016	3		2016-03	Shallow coral reef	sampled during NE monsoon	S20	Philippines	PH	Cebu	Liloan	Kadurong	124.010278	10.395278	WGS84	50	Brisneve Edullantes | Eukene Bensig | Fleurdeliz Maglangit | Joana Mie Casibo	Hand-held GPS
LiloanMPA:S01:2015-03:phytoplankton	LiloanMPA:S01:2015-03	Water sampling	2015	3		2015-03	Shallow coral reef	sampled during NE monsoon	S01	Philippines	PH	Cebu	Liloan	Poblacion	124.005042	10.402056	WGS84	50	Brisneve Edullantes | Eukene Bensig | Fleurdeliz Maglangit | Angelito Ortiz	Hand-held GPS
LiloanMPA:S02:2015-03:phytoplankton	LiloanMPA:S02:2015-03	Water sampling	2015	3		2015-03	Shallow coral reef	sampled during NE monsoon	S02	Philippines	PH	Cebu	Liloan	Poblacion	124.008306	10.402750	WGS84	50	Brisneve Edullantes | Eukene Bensig | Fleurdeliz Maglangit | Angelito Ortiz	Hand-held GPS
LiloanMPA:S03:2015-03:phytoplankton	LiloanMPA:S03:2015-03	Water sampling	2015	3		2015-03	Shallow coral reef	sampled during NE monsoon	S03	Philippines	PH	Cebu	Liloan	Poblacion	124.005500	10.406444	WGS84	50	Brisneve Edullantes | Eukene Bensig | Fleurdeliz Maglangit | Angelito Ortiz	Hand-held GPS
LiloanMPA:S04:2015-03:phytoplankton	LiloanMPA:S04:2015-03	Water sampling	2015	3		2015-03	Shallow coral reef	sampled during NE monsoon	S04	Philippines	PH	Cebu	Liloan	Poblacion	124.004774	10.401890	WGS84	50	Brisneve Edullantes | Eukene Bensig | Fleurdeliz Maglangit | Angelito Ortiz	Hand-held GPS
LiloanMPA:S05:2015-03:phytoplankton	LiloanMPA:S05:2015-03	Water sampling	2015	3		2015-03	Shallow coral reef	sampled during NE monsoon	S05	Philippines	PH	Cebu	Liloan	Between Kadurong and Poblacion	124.008201	10.397637	WGS84	50	Brisneve Edullantes | Eukene Bensig | Fleurdeliz Maglangit | Angelito Ortiz	Hand-held GPS
LiloanMPA:S06:2015-03:phytoplankton	LiloanMPA:S06:2015-03	Water sampling	2015	3		2015-03	Shallow coral reef	sampled during NE monsoon	S06	Philippines	PH	Cebu	Liloan	Between Kadurong and Poblacion	124.006449	10.397137	WGS84	50	Brisneve Edullantes | Eukene Bensig | Fleurdeliz Maglangit | Angelito Ortiz	Hand-held GPS
LiloanMPA:S07:2015-03:phytoplankton	LiloanMPA:S07:2015-03	Water sampling	2015	3		2015-03	Shallow coral reef	sampled during NE monsoon	S07	Philippines	PH	Cebu	Liloan	Kadurong	124.009444	10.392639	WGS84	50	Brisneve Edullantes | Eukene Bensig | Fleurdeliz Maglangit | Angelito Ortiz	Hand-held GPS
LiloanMPA:S08:2015-03:phytoplankton	LiloanMPA:S08:2015-03	Water sampling	2015	3		2015-03	Shallow coral reef	sampled during NE monsoon	S08	Philippines	PH	Cebu	Liloan	Kadurong	124.010417	10.394917	WGS84	50	Brisneve Edullantes | Eukene Bensig | Fleurdeliz Maglangit | Angelito Ortiz	Hand-held GPS
LiloanMPA:S09:2015-03:phytoplankton	LiloanMPA:S09:2015-03	Water sampling	2015	3		2015-03	Shallow coral reef	sampled during NE monsoon	S09	Philippines	PH	Cebu	Liloan	Kadurong	124.009194	10.395444	WGS84	50	Brisneve Edullantes | Eukene Bensig | Fleurdeliz Maglangit | Angelito Ortiz	Hand-held GPS
LiloanMPA:S10:2015-03:phytoplankton	LiloanMPA:S10:2015-03	Water sampling	2015	3		2015-03	Shallow coral reef	sampled during NE monsoon	S10	Philippines	PH	Cebu	Liloan	Kadurong	124.007792	10.395457	WGS84	50	Brisneve Edullantes | Eukene Bensig | Fleurdeliz Maglangit | Angelito Ortiz	Hand-held GPS
LiloanMPA:S11:2016-03:phytoplankton	LiloanMPA:S11:2016-03	Water sampling	2016	3		2016-03	Shallow coral reef	sampled during NE monsoon	S11	Philippines	PH	Cebu	Liloan	Poblacion	124.005466	10.400443	WGS84	50	Brisneve Edullantes | Eukene Bensig | Fleurdeliz Maglangit | Joana Mie Casibo	Hand-held GPS
LiloanMPA:S12:2016-03:phytoplankton	LiloanMPA:S12:2016-03	Water sampling	2016	3		2016-03	Shallow coral reef	sampled during NE monsoon	S12	Philippines	PH	Cebu	Liloan	Poblacion	124.006214	10.403847	WGS84	50	Brisneve Edullantes | Eukene Bensig | Fleurdeliz Maglangit | Joana Mie Casibo	Hand-held GPS
LiloanMPA:S13:2016-03:phytoplankton	LiloanMPA:S13:2016-03	Water sampling	2016	3		2016-03	Shallow coral reef	sampled during NE monsoon	S13	Philippines	PH	Cebu	Liloan	Poblacion	124.007222	10.400833	WGS84	50	Brisneve Edullantes | Eukene Bensig | Fleurdeliz Maglangit | Joana Mie Casibo	Hand-held GPS
LiloanMPA:S14:2016-03:phytoplankton	LiloanMPA:S14:2016-03	Water sampling	2016	3		2016-03	Shallow coral reef	sampled during NE monsoon	S14	Philippines	PH	Cebu	Liloan	Poblacion	124.008333	10.401667	WGS84	50	Brisneve Edullantes | Eukene Bensig | Fleurdeliz Maglangit | Joana Mie Casibo	Hand-held GPS
LiloanMPA:S15:2016-03:phytoplankton	LiloanMPA:S15:2016-03	Water sampling	2016	3		2016-03	Shallow coral reef	sampled during NE monsoon	S15	Philippines	PH	Cebu	Liloan	Between Kadurong and Poblacion	124.005833	10.398056	WGS84	50	Brisneve Edullantes | Eukene Bensig | Fleurdeliz Maglangit | Joana Mie Casibo	Hand-held GPS
LiloanMPA:S16:2016-03:phytoplankton	LiloanMPA:S16:2016-03	Water sampling	2016	3		2016-03	Shallow coral reef	sampled during NE monsoon	S16	Philippines	PH	Cebu	Liloan	Between Kadurong and Poblacion	124.005278	10.396944	WGS84	50	Brisneve Edullantes | Eukene Bensig | Fleurdeliz Maglangit | Joana Mie Casibo	Hand-held GPS
LiloanMPA:S17:2016-03:phytoplankton	LiloanMPA:S17:2016-03	Water sampling	2016	3		2016-03	Shallow coral reef	sampled during NE monsoon	S17	Philippines	PH	Cebu	Liloan	Kadurong	124.009444	10.391944	WGS84	50	Brisneve Edullantes | Eukene Bensig | Fleurdeliz Maglangit | Joana Mie Casibo	Hand-held GPS
LiloanMPA:S18:2016-03:phytoplankton	LiloanMPA:S18:2016-03	Water sampling	2016	3		2016-03	Shallow coral reef	sampled during NE monsoon	S18	Philippines	PH	Cebu	Liloan	Kadurong	124.012240	10.392952	WGS84	50	Brisneve Edullantes | Eukene Bensig | Fleurdeliz Maglangit | Joana Mie Casibo	Hand-held GPS
LiloanMPA:S19:2016-03:phytoplankton	LiloanMPA:S19:2016-03	Water sampling	2016	3		2016-03	Shallow coral reef	sampled during NE monsoon	S19	Philippines	PH	Cebu	Liloan	Kadurong	124.010278	10.394167	WGS84	50	Brisneve Edullantes | Eukene Bensig | Fleurdeliz Maglangit | Joana Mie Casibo	Hand-held GPS
LiloanMPA:S20:2016-03:phytoplankton	LiloanMPA:S20:2016-03	Water sampling	2016	3		2016-03	Shallow coral reef	sampled during NE monsoon	S20	Philippines	PH	Cebu	Liloan	Kadurong	124.010278	10.395278	WGS84	50	Brisneve Edullantes | Eukene Bensig | Fleurdeliz Maglangit | Joana Mie Casibo	Hand-held GPS
LiloanMPA:S01:2015-03:zooplankton	LiloanMPA:S01:2015-03	Water sampling	2015	3		2015-03	Shallow coral reef	sampled during NE monsoon	S01	Philippines	PH	Cebu	Liloan	Poblacion	124.005042	10.402056	WGS84	50	Brisneve Edullantes | Eukene Bensig | Fleurdeliz Maglangit | Lorraine Louise Vicentuan	Hand-held GPS
LiloanMPA:S02:2015-03:zooplankton	LiloanMPA:S02:2015-03	Water sampling	2015	3		2015-03	Shallow coral reef	sampled during NE monsoon	S02	Philippines	PH	Cebu	Liloan	Poblacion	124.008306	10.402750	WGS84	50	Brisneve Edullantes | Eukene Bensig | Fleurdeliz Maglangit | Lorraine Louise Vicentuan	Hand-held GPS
LiloanMPA:S03:2015-03:zooplankton	LiloanMPA:S03:2015-03	Water sampling	2015	3		2015-03	Shallow coral reef	sampled during NE monsoon	S03	Philippines	PH	Cebu	Liloan	Poblacion	124.005500	10.406444	WGS84	50	Brisneve Edullantes | Eukene Bensig | Fleurdeliz Maglangit | Lorraine Louise Vicentuan	Hand-held GPS
LiloanMPA:S07:2015-03:zooplankton	LiloanMPA:S07:2015-03	Water sampling	2015	3		2015-03	Shallow coral reef	sampled during NE monsoon	S07	Philippines	PH	Cebu	Liloan	Kadurong	124.009444	10.392639	WGS84	50	Brisneve Edullantes | Eukene Bensig | Fleurdeliz Maglangit | Lorraine Louise Vicentuan	Hand-held GPS
LiloanMPA:S08:2015-03:zooplankton	LiloanMPA:S08:2015-03	Water sampling	2015	3		2015-03	Shallow coral reef	sampled during NE monsoon	S08	Philippines	PH	Cebu	Liloan	Kadurong	124.010417	10.394917	WGS84	50	Brisneve Edullantes | Eukene Bensig | Fleurdeliz Maglangit | Lorraine Louise Vicentuan	Hand-held GPS
LiloanMPA:S09:2015-03:zooplankton	LiloanMPA:S09:2015-03	Water sampling	2015	3		2015-03	Shallow coral reef	sampled during NE monsoon	S09	Philippines	PH	Cebu	Liloan	Kadurong	124.009194	10.395444	WGS84	50	Brisneve Edullantes | Eukene Bensig | Fleurdeliz Maglangit | Lorraine Louise Vicentuan	Hand-held GPS
LiloanMPA:T01:2016-03:benthic	LiloanMPA:T01:2016-03	Point Intercept Transect (PIT) method	2016	3		2016-03	Shallow coral reef	sampled during NE monsoon	T01	Philippines	PH	Cebu	Liloan	Poblacion	124.005222	10.405252	WGS84	50	Brisneve Edullantes | Eukene Bensig | Fleurdeliz Maglangit	Hand-held GPS
LiloanMPA:T02:2016-03:benthic	LiloanMPA:T02:2016-03	Point Intercept Transect (PIT) method	2016	3		2016-03	Shallow coral reef	sampled during NE monsoon	T02	Philippines	PH	Cebu	Liloan	Poblacion	124.005298	10.401291	WGS84	50	Brisneve Edullantes | Eukene Bensig | Fleurdeliz Maglangit	Hand-held GPS
LiloanMPA:T03:2016-03:benthic	LiloanMPA:T03:2016-03	Point Intercept Transect (PIT) method	2016	3		2016-03	Shallow coral reef	sampled during NE monsoon	T03	Philippines	PH	Cebu	Liloan	Poblacion	124.008008	10.399945	WGS84	50	Brisneve Edullantes | Eukene Bensig | Fleurdeliz Maglangit	Hand-held GPS
LiloanMPA:T04:2016-03:benthic	LiloanMPA:T04:2016-03	Point Intercept Transect (PIT) method	2016	3		2016-03	Shallow coral reef	sampled during NE monsoon	T04	Philippines	PH	Cebu	Liloan	Kadurong	124.010041	10.396295	WGS84	50	Brisneve Edullantes | Eukene Bensig | Fleurdeliz Maglangit	Hand-held GPS
LiloanMPA:T05:2016-03:benthic	LiloanMPA:T05:2016-03	Point Intercept Transect (PIT) method	2016	3		2016-03	Shallow coral reef	sampled during NE monsoon	T05	Philippines	PH	Cebu	Liloan	Kadurong	124.010462	10.393389	WGS84	50	Brisneve Edullantes | Eukene Bensig | Fleurdeliz Maglangit	Hand-held GPS
LiloanMPA:T06:2016-07:benthic	LiloanMPA:T06:2016-07	Point Intercept Transect (PIT) method	2016	7		2016-07	Shallow coral reef	sampled during SW monsoon	T06	Philippines	PH	Cebu	Liloan	Kadurong	124.011661	10.395163	WGS84	50	Brisneve Edullantes | Eukene Bensig | Fleurdeliz Maglangit	Hand-held GPS
LiloanMPA:T07:2016-07:benthic	LiloanMPA:T07:2016-07	Point Intercept Transect (PIT) method	2016	7		2016-07	Shallow coral reef	sampled during SW monsoon	T07	Philippines	PH	Cebu	Liloan	Kadurong	124.011764	10.391780	WGS84	50	Brisneve Edullantes | Eukene Bensig | Fleurdeliz Maglangit	Hand-held GPS
LiloanMPA:T08:2016-07:benthic	LiloanMPA:T08:2016-07	Point Intercept Transect (PIT) method	2016	7		2016-07	Shallow coral reef	sampled during SW monsoon	T08	Philippines	PH	Cebu	Liloan	Poblacion	124.005060	10.403871	WGS84	50	Brisneve Edullantes | Eukene Bensig | Fleurdeliz Maglangit	Hand-held GPS
LiloanMPA:T09:2016-07:benthic	LiloanMPA:T09:2016-07	Point Intercept Transect (PIT) method	2016	7		2016-07	Shallow coral reef	sampled during SW monsoon	T09	Philippines	PH	Cebu	Liloan	Poblacion	124.006727	10.402665	WGS84	50	Brisneve Edullantes | Eukene Bensig | Fleurdeliz Maglangit	Hand-held GPS
LiloanMPA:T10:2016-07:benthic	LiloanMPA:T10:2016-07	Point Intercept Transect (PIT) method	2016	7		2016-07	Shallow coral reef	sampled during SW monsoon	T10	Philippines	PH	Cebu	Liloan	Poblacion	124.006445	10.399892	WGS84	50	Brisneve Edullantes | Eukene Bensig | Fleurdeliz Maglangit	Hand-held GPS
LiloanMPA:T01:2016-03:fish	LiloanMPA:T01:2016-03	Underwater Visual Census (UVC)	2016	3		2016-03	Shallow coral reef	sampled during NE monsoon	T01	Philippines	PH	Cebu	Liloan	Poblacion	124.005222	10.405252	WGS84	50	Brisneve Edullantes | Eukene Bensig | Fleurdeliz Maglangit	Hand-held GPS
LiloanMPA:T02:2016-03:fish	LiloanMPA:T02:2016-03	Underwater Visual Census (UVC)	2016	3		2016-03	Shallow coral reef	sampled during NE monsoon	T02	Philippines	PH	Cebu	Liloan	Poblacion	124.005298	10.401291	WGS84	50	Brisneve Edullantes | Eukene Bensig | Fleurdeliz Maglangit	Hand-held GPS
LiloanMPA:T03:2016-03:fish	LiloanMPA:T03:2016-03	Underwater Visual Census (UVC)	2016	3		2016-03	Shallow coral reef	sampled during NE monsoon	T03	Philippines	PH	Cebu	Liloan	Poblacion	124.008008	10.399945	WGS84	50	Brisneve Edullantes | Eukene Bensig | Fleurdeliz Maglangit	Hand-held GPS
LiloanMPA:T04:2016-03:fish	LiloanMPA:T04:2016-03	Underwater Visual Census (UVC)	2016	3		2016-03	Shallow coral reef	sampled during NE monsoon	T04	Philippines	PH	Cebu	Liloan	Kadurong	124.010041	10.396295	WGS84	50	Brisneve Edullantes | Eukene Bensig | Fleurdeliz Maglangit	Hand-held GPS
LiloanMPA:T05:2016-03:fish	LiloanMPA:T05:2016-03	Underwater Visual Census (UVC)	2016	3		2016-03	Shallow coral reef	sampled during NE monsoon	T05	Philippines	PH	Cebu	Liloan	Kadurong	124.010462	10.393389	WGS84	50	Brisneve Edullantes | Eukene Bensig | Fleurdeliz Maglangit	Hand-held GPS
LiloanMPA:T06:2016-07:fish	LiloanMPA:T06:2016-07	Underwater Visual Census (UVC)	2016	7		2016-07	Shallow coral reef	sampled during SW monsoon	T06	Philippines	PH	Cebu	Liloan	Kadurong	124.011661	10.395163	WGS84	50	Brisneve Edullantes | Eukene Bensig | Fleurdeliz Maglangit	Hand-held GPS
LiloanMPA:T07:2016-07:fish	LiloanMPA:T07:2016-07	Underwater Visual Census (UVC)	2016	7		2016-07	Shallow coral reef	sampled during SW monsoon	T07	Philippines	PH	Cebu	Liloan	Kadurong	124.011764	10.391780	WGS84	50	Brisneve Edullantes | Eukene Bensig | Fleurdeliz Maglangit	Hand-held GPS
LiloanMPA:T08:2016-07:fish	LiloanMPA:T08:2016-07	Underwater Visual Census (UVC)	2016	7		2016-07	Shallow coral reef	sampled during SW monsoon	T08	Philippines	PH	Cebu	Liloan	Poblacion	124.005060	10.403871	WGS84	50	Brisneve Edullantes | Eukene Bensig | Fleurdeliz Maglangit	Hand-held GPS
