# Supplementary material for: A benchmark survey of plankton, fish and benthic composition in Poblacion and Kadurong Reefs in Liloan, Cebu, Philippines
Source: Biodivers Data J. 2021 Sep 23;9:e72537. doi: 10.3897/BDJ.9.e72537 (PMC8484198; doi:10.3897/BDJ.9.e72537)
Supplement: Supplementary material 1 — Scripts for exploring the biophysical and biodiversity data [file bdj-09-e72537-s001.zip › JBD-LiloanMPA/Data/darwin_core/emof.csv]

eventID	measurementID	measurementType	measurementValue	measurementUnit	measurementDeterminedDate	measurementDeterminedBy	measurementMethod	measurementRemarks
LiloanMPA:S01:2015-03:physicochemical	LiloanMPA:S01:2015-03:physicochemical:DO	Dissolved Oxygen	6.7	mg/L	2015-03	Fleurdeliz Maglangit | Brisneve Edullantes | Eukene Bensig | FAST Laboratories	azide modification (Winkler) method
LiloanMPA:S02:2015-03:physicochemical	LiloanMPA:S02:2015-03:physicochemical:DO	Dissolved Oxygen	7	mg/L	2015-03	Fleurdeliz Maglangit | Brisneve Edullantes | Eukene Bensig | FAST Laboratories	azide modification (Winkler) method
LiloanMPA:S03:2015-03:physicochemical	LiloanMPA:S03:2015-03:physicochemical:DO	Dissolved Oxygen	6.5	mg/L	2015-03	Fleurdeliz Maglangit | Brisneve Edullantes | Eukene Bensig | FAST Laboratories	azide modification (Winkler) method
LiloanMPA:S04:2015-03:physicochemical	LiloanMPA:S04:2015-03:physicochemical:DO	Dissolved Oxygen	7.1	mg/L	2015-03	Fleurdeliz Maglangit | Brisneve Edullantes | Eukene Bensig | FAST Laboratories	azide modification (Winkler) method
LiloanMPA:S05:2015-03:physicochemical	LiloanMPA:S05:2015-03:physicochemical:DO	Dissolved Oxygen	6.6	mg/L	2015-03	Fleurdeliz Maglangit | Brisneve Edullantes | Eukene Bensig | FAST Laboratories	azide modification (Winkler) method
LiloanMPA:S06:2015-03:physicochemical	LiloanMPA:S06:2015-03:physicochemical:DO	Dissolved Oxygen	6.6	mg/L	2015-03	Fleurdeliz Maglangit | Brisneve Edullantes | Eukene Bensig | FAST Laboratories	azide modification (Winkler) method
LiloanMPA:S07:2015-03:physicochemical	LiloanMPA:S07:2015-03:physicochemical:DO	Dissolved Oxygen	6.4	mg/L	2015-03	Fleurdeliz Maglangit | Brisneve Edullantes | Eukene Bensig | FAST Laboratories	azide modification (Winkler) method
LiloanMPA:S08:2015-03:physicochemical	LiloanMPA:S08:2015-03:physicochemical:DO	Dissolved Oxygen	6.3	mg/L	2015-03	Fleurdeliz Maglangit | Brisneve Edullantes | Eukene Bensig | FAST Laboratories	azide modification (Winkler) method
LiloanMPA:S09:2015-03:physicochemical	LiloanMPA:S09:2015-03:physicochemical:DO	Dissolved Oxygen	6.5	mg/L	2015-03	Fleurdeliz Maglangit | Brisneve Edullantes | Eukene Bensig | FAST Laboratories	azide modification (Winkler) method
LiloanMPA:S10:2015-03:physicochemical	LiloanMPA:S10:2015-03:physicochemical:DO	Dissolved Oxygen	7.8	mg/L	2015-03	Fleurdeliz Maglangit | Brisneve Edullantes | Eukene Bensig | FAST Laboratories	azide modification (Winkler) method
LiloanMPA:S11:2016-03:physicochemical	LiloanMPA:S11:2016-03:physicochemical:DO	Dissolved Oxygen	6.8	mg/L	2016-03	Fleurdeliz Maglangit | Brisneve Edullantes | Eukene Bensig | FAST Laboratories	azide modification (Winkler) method
LiloanMPA:S12:2016-03:physicochemical	LiloanMPA:S12:2016-03:physicochemical:DO	Dissolved Oxygen	6.7	mg/L	2016-03	Fleurdeliz Maglangit | Brisneve Edullantes | Eukene Bensig | FAST Laboratories	azide modification (Winkler) method
LiloanMPA:S13:2016-03:physicochemical	LiloanMPA:S13:2016-03:physicochemical:DO	Dissolved Oxygen	6.4	mg/L	2016-03	Fleurdeliz Maglangit | Brisneve Edullantes | Eukene Bensig | FAST Laboratories	azide modification (Winkler) method
LiloanMPA:S14:2016-03:physicochemical	LiloanMPA:S14:2016-03:physicochemical:DO	Dissolved Oxygen	6.8	mg/L	2016-03	Fleurdeliz Maglangit | Brisneve Edullantes | Eukene Bensig | FAST Laboratories	azide modification (Winkler) method
LiloanMPA:S15:2016-03:physicochemical	LiloanMPA:S15:2016-03:physicochemical:DO	Dissolved Oxygen	6.4	mg/L	2016-03	Fleurdeliz Maglangit | Brisneve Edullantes | Eukene Bensig | FAST Laboratories	azide modification (Winkler) method
LiloanMPA:S16:2016-03:physicochemical	LiloanMPA:S16:2016-03:physicochemical:DO	Dissolved Oxygen	6.1	mg/L	2016-03	Fleurdeliz Maglangit | Brisneve Edullantes | Eukene Bensig | FAST Laboratories	azide modification (Winkler) method
LiloanMPA:S17:2016-03:physicochemical	LiloanMPA:S17:2016-03:physicochemical:DO	Dissolved Oxygen	6.9	mg/L	2016-03	Fleurdeliz Maglangit | Brisneve Edullantes | Eukene Bensig | FAST Laboratories	azide modification (Winkler) method
LiloanMPA:S18:2016-03:physicochemical	LiloanMPA:S18:2016-03:physicochemical:DO	Dissolved Oxygen	7.1	mg/L	2016-03	Fleurdeliz Maglangit | Brisneve Edullantes | Eukene Bensig | FAST Laboratories	azide modification (Winkler) method
LiloanMPA:S19:2016-03:physicochemical	LiloanMPA:S19:2016-03:physicochemical:DO	Dissolved Oxygen	6.9	mg/L	2016-03	Fleurdeliz Maglangit | Brisneve Edullantes | Eukene Bensig | FAST Laboratories	azide modification (Winkler) method
LiloanMPA:S20:2016-03:physicochemical	LiloanMPA:S20:2016-03:physicochemical:DO	Dissolved Oxygen	6.8	mg/L	2016-03	Fleurdeliz Maglangit | Brisneve Edullantes | Eukene Bensig | FAST Laboratories	azide modification (Winkler) method
LiloanMPA:S01:2015-03:physicochemical	LiloanMPA:S01:2015-03:physicochemical:BOD	Biochemical Oxygen Demand	< 2	mg/L	2015-03	Fleurdeliz Maglangit | Brisneve Edullantes | Eukene Bensig | FAST Laboratories	azide modification (dilution) technique	detection limit 2 mg/L
LiloanMPA:S02:2015-03:physicochemical	LiloanMPA:S02:2015-03:physicochemical:BOD	Biochemical Oxygen Demand	< 2	mg/L	2015-03	Fleurdeliz Maglangit | Brisneve Edullantes | Eukene Bensig | FAST Laboratories	azide modification (dilution) technique	detection limit 2 mg/L
LiloanMPA:S03:2015-03:physicochemical	LiloanMPA:S03:2015-03:physicochemical:BOD	Biochemical Oxygen Demand	< 2	mg/L	2015-03	Fleurdeliz Maglangit | Brisneve Edullantes | Eukene Bensig | FAST Laboratories	azide modification (dilution) technique	detection limit 2 mg/L
LiloanMPA:S04:2015-03:physicochemical	LiloanMPA:S04:2015-03:physicochemical:BOD	Biochemical Oxygen Demand	< 2	mg/L	2015-03	Fleurdeliz Maglangit | Brisneve Edullantes | Eukene Bensig | FAST Laboratories	azide modification (dilution) technique	detection limit 2 mg/L
LiloanMPA:S05:2015-03:physicochemical	LiloanMPA:S05:2015-03:physicochemical:BOD	Biochemical Oxygen Demand	< 2	mg/L	2015-03	Fleurdeliz Maglangit | Brisneve Edullantes | Eukene Bensig | FAST Laboratories	azide modification (dilution) technique	detection limit 2 mg/L
LiloanMPA:S06:2015-03:physicochemical	LiloanMPA:S06:2015-03:physicochemical:BOD	Biochemical Oxygen Demand	< 2	mg/L	2015-03	Fleurdeliz Maglangit | Brisneve Edullantes | Eukene Bensig | FAST Laboratories	azide modification (dilution) technique	detection limit 2 mg/L
LiloanMPA:S07:2015-03:physicochemical	LiloanMPA:S07:2015-03:physicochemical:BOD	Biochemical Oxygen Demand	< 2	mg/L	2015-03	Fleurdeliz Maglangit | Brisneve Edullantes | Eukene Bensig | FAST Laboratories	azide modification (dilution) technique	detection limit 2 mg/L
LiloanMPA:S08:2015-03:physicochemical	LiloanMPA:S08:2015-03:physicochemical:BOD	Biochemical Oxygen Demand	< 2	mg/L	2015-03	Fleurdeliz Maglangit | Brisneve Edullantes | Eukene Bensig | FAST Laboratories	azide modification (dilution) technique	detection limit 2 mg/L
LiloanMPA:S09:2015-03:physicochemical	LiloanMPA:S09:2015-03:physicochemical:BOD	Biochemical Oxygen Demand	< 2	mg/L	2015-03	Fleurdeliz Maglangit | Brisneve Edullantes | Eukene Bensig | FAST Laboratories	azide modification (dilution) technique	detection limit 2 mg/L
LiloanMPA:S10:2015-03:physicochemical	LiloanMPA:S10:2015-03:physicochemical:BOD	Biochemical Oxygen Demand	< 2	mg/L	2015-03	Fleurdeliz Maglangit | Brisneve Edullantes | Eukene Bensig | FAST Laboratories	azide modification (dilution) technique	detection limit 2 mg/L
LiloanMPA:S11:2016-03:physicochemical	LiloanMPA:S11:2016-03:physicochemical:BOD	Biochemical Oxygen Demand	< 2	mg/L	2016-03	Fleurdeliz Maglangit | Brisneve Edullantes | Eukene Bensig | FAST Laboratories	azide modification (dilution) technique	detection limit 2 mg/L
LiloanMPA:S12:2016-03:physicochemical	LiloanMPA:S12:2016-03:physicochemical:BOD	Biochemical Oxygen Demand	< 2	mg/L	2016-03	Fleurdeliz Maglangit | Brisneve Edullantes | Eukene Bensig | FAST Laboratories	azide modification (dilution) technique	detection limit 2 mg/L
LiloanMPA:S13:2016-03:physicochemical	LiloanMPA:S13:2016-03:physicochemical:BOD	Biochemical Oxygen Demand	< 2	mg/L	2016-03	Fleurdeliz Maglangit | Brisneve Edullantes | Eukene Bensig | FAST Laboratories	azide modification (dilution) technique	detection limit 2 mg/L
LiloanMPA:S14:2016-03:physicochemical	LiloanMPA:S14:2016-03:physicochemical:BOD	Biochemical Oxygen Demand	< 2	mg/L	2016-03	Fleurdeliz Maglangit | Brisneve Edullantes | Eukene Bensig | FAST Laboratories	azide modification (dilution) technique	detection limit 2 mg/L
LiloanMPA:S15:2016-03:physicochemical	LiloanMPA:S15:2016-03:physicochemical:BOD	Biochemical Oxygen Demand	3.1	mg/L	2016-03	Fleurdeliz Maglangit | Brisneve Edullantes | Eukene Bensig | FAST Laboratories	azide modification (dilution) technique	detection limit 2 mg/L
LiloanMPA:S16:2016-03:physicochemical	LiloanMPA:S16:2016-03:physicochemical:BOD	Biochemical Oxygen Demand	3.4	mg/L	2016-03	Fleurdeliz Maglangit | Brisneve Edullantes | Eukene Bensig | FAST Laboratories	azide modification (dilution) technique	detection limit 2 mg/L
LiloanMPA:S17:2016-03:physicochemical	LiloanMPA:S17:2016-03:physicochemical:BOD	Biochemical Oxygen Demand	5.6	mg/L	2016-03	Fleurdeliz Maglangit | Brisneve Edullantes | Eukene Bensig | FAST Laboratories	azide modification (dilution) technique	detection limit 2 mg/L
LiloanMPA:S18:2016-03:physicochemical	LiloanMPA:S18:2016-03:physicochemical:BOD	Biochemical Oxygen Demand	< 2	mg/L	2016-03	Fleurdeliz Maglangit | Brisneve Edullantes | Eukene Bensig | FAST Laboratories	azide modification (dilution) technique	detection limit 2 mg/L
LiloanMPA:S19:2016-03:physicochemical	LiloanMPA:S19:2016-03:physicochemical:BOD	Biochemical Oxygen Demand	< 2	mg/L	2016-03	Fleurdeliz Maglangit | Brisneve Edullantes | Eukene Bensig | FAST Laboratories	azide modification (dilution) technique	detection limit 2 mg/L
LiloanMPA:S20:2016-03:physicochemical	LiloanMPA:S20:2016-03:physicochemical:BOD	Biochemical Oxygen Demand	< 2	mg/L	2016-03	Fleurdeliz Maglangit | Brisneve Edullantes | Eukene Bensig | FAST Laboratories	azide modification (dilution) technique	detection limit 2 mg/L
LiloanMPA:S01:2015-03:physicochemical	LiloanMPA:S01:2015-03:physicochemical:TSS	Total Suspended Solid	1.1	mg/L	2015-03	Fleurdeliz Maglangit | Brisneve Edullantes | Eukene Bensig | FAST Laboratories	gravimetric	detection limit 1 mg/L
LiloanMPA:S02:2015-03:physicochemical	LiloanMPA:S02:2015-03:physicochemical:TSS	Total Suspended Solid	< 1	mg/L	2015-03	Fleurdeliz Maglangit | Brisneve Edullantes | Eukene Bensig | FAST Laboratories	gravimetric	detection limit 1 mg/L
LiloanMPA:S03:2015-03:physicochemical	LiloanMPA:S03:2015-03:physicochemical:TSS	Total Suspended Solid	1.8	mg/L	2015-03	Fleurdeliz Maglangit | Brisneve Edullantes | Eukene Bensig | FAST Laboratories	gravimetric	detection limit 1 mg/L
LiloanMPA:S04:2015-03:physicochemical	LiloanMPA:S04:2015-03:physicochemical:TSS	Total Suspended Solid	3.2	mg/L	2015-03	Fleurdeliz Maglangit | Brisneve Edullantes | Eukene Bensig | FAST Laboratories	gravimetric	detection limit 1 mg/L
LiloanMPA:S05:2015-03:physicochemical	LiloanMPA:S05:2015-03:physicochemical:TSS	Total Suspended Solid	< 1	mg/L	2015-03	Fleurdeliz Maglangit | Brisneve Edullantes | Eukene Bensig | FAST Laboratories	gravimetric	detection limit 1 mg/L
LiloanMPA:S06:2015-03:physicochemical	LiloanMPA:S06:2015-03:physicochemical:TSS	Total Suspended Solid	2.2	mg/L	2015-03	Fleurdeliz Maglangit | Brisneve Edullantes | Eukene Bensig | FAST Laboratories	gravimetric	detection limit 1 mg/L
LiloanMPA:S07:2015-03:physicochemical	LiloanMPA:S07:2015-03:physicochemical:TSS	Total Suspended Solid	< 1	mg/L	2015-03	Fleurdeliz Maglangit | Brisneve Edullantes | Eukene Bensig | FAST Laboratories	gravimetric	detection limit 1 mg/L
LiloanMPA:S08:2015-03:physicochemical	LiloanMPA:S08:2015-03:physicochemical:TSS	Total Suspended Solid	< 1	mg/L	2015-03	Fleurdeliz Maglangit | Brisneve Edullantes | Eukene Bensig | FAST Laboratories	gravimetric	detection limit 1 mg/L
LiloanMPA:S09:2015-03:physicochemical	LiloanMPA:S09:2015-03:physicochemical:TSS	Total Suspended Solid	< 1	mg/L	2015-03	Fleurdeliz Maglangit | Brisneve Edullantes | Eukene Bensig | FAST Laboratories	gravimetric	detection limit 1 mg/L
LiloanMPA:S10:2015-03:physicochemical	LiloanMPA:S10:2015-03:physicochemical:TSS	Total Suspended Solid	< 1	mg/L	2015-03	Fleurdeliz Maglangit | Brisneve Edullantes | Eukene Bensig | FAST Laboratories	gravimetric	detection limit 1 mg/L
LiloanMPA:S11:2016-03:physicochemical	LiloanMPA:S11:2016-03:physicochemical:TSS	Total Suspended Solid	< 1	mg/L	2016-03	Fleurdeliz Maglangit | Brisneve Edullantes | Eukene Bensig | FAST Laboratories	gravimetric	detection limit 1 mg/L
LiloanMPA:S12:2016-03:physicochemical	LiloanMPA:S12:2016-03:physicochemical:TSS	Total Suspended Solid	1.4	mg/L	2016-03	Fleurdeliz Maglangit | Brisneve Edullantes | Eukene Bensig | FAST Laboratories	gravimetric	detection limit 1 mg/L
LiloanMPA:S13:2016-03:physicochemical	LiloanMPA:S13:2016-03:physicochemical:TSS	Total Suspended Solid	1.5	mg/L	2016-03	Fleurdeliz Maglangit | Brisneve Edullantes | Eukene Bensig | FAST Laboratories	gravimetric	detection limit 1 mg/L
LiloanMPA:S14:2016-03:physicochemical	LiloanMPA:S14:2016-03:physicochemical:TSS	Total Suspended Solid	1.6	mg/L	2016-03	Fleurdeliz Maglangit | Brisneve Edullantes | Eukene Bensig | FAST Laboratories	gravimetric	detection limit 1 mg/L
LiloanMPA:S15:2016-03:physicochemical	LiloanMPA:S15:2016-03:physicochemical:TSS	Total Suspended Solid	1.5	mg/L	2016-03	Fleurdeliz Maglangit | Brisneve Edullantes | Eukene Bensig | FAST Laboratories	gravimetric	detection limit 1 mg/L
LiloanMPA:S16:2016-03:physicochemical	LiloanMPA:S16:2016-03:physicochemical:TSS	Total Suspended Solid	2	mg/L	2016-03	Fleurdeliz Maglangit | Brisneve Edullantes | Eukene Bensig | FAST Laboratories	gravimetric	detection limit 1 mg/L
LiloanMPA:S17:2016-03:physicochemical	LiloanMPA:S17:2016-03:physicochemical:TSS	Total Suspended Solid	3	mg/L	2016-03	Fleurdeliz Maglangit | Brisneve Edullantes | Eukene Bensig | FAST Laboratories	gravimetric	detection limit 1 mg/L
LiloanMPA:S18:2016-03:physicochemical	LiloanMPA:S18:2016-03:physicochemical:TSS	Total Suspended Solid	1.2	mg/L	2016-03	Fleurdeliz Maglangit | Brisneve Edullantes | Eukene Bensig | FAST Laboratories	gravimetric	detection limit 1 mg/L
LiloanMPA:S19:2016-03:physicochemical	LiloanMPA:S19:2016-03:physicochemical:TSS	Total Suspended Solid	1.3	mg/L	2016-03	Fleurdeliz Maglangit | Brisneve Edullantes | Eukene Bensig | FAST Laboratories	gravimetric	detection limit 1 mg/L
LiloanMPA:S20:2016-03:physicochemical	LiloanMPA:S20:2016-03:physicochemical:TSS	Total Suspended Solid	1.2	mg/L	2016-03	Fleurdeliz Maglangit | Brisneve Edullantes | Eukene Bensig | FAST Laboratories	gravimetric	detection limit 1 mg/L
LiloanMPA:S01:2015-03:physicochemical	LiloanMPA:S01:2015-03:physicochemical:P	Total Phosphates	< 0.01	mg/L	2015-03	Fleurdeliz Maglangit | Brisneve Edullantes | Eukene Bensig | FAST Laboratories	chromotropic-colorimetric	detection limit 0.01 mg/L
LiloanMPA:S02:2015-03:physicochemical	LiloanMPA:S02:2015-03:physicochemical:P	Total Phosphates	< 0.01	mg/L	2015-03	Fleurdeliz Maglangit | Brisneve Edullantes | Eukene Bensig | FAST Laboratories	chromotropic-colorimetric	detection limit 0.01 mg/L
LiloanMPA:S03:2015-03:physicochemical	LiloanMPA:S03:2015-03:physicochemical:P	Total Phosphates	< 0.01	mg/L	2015-03	Fleurdeliz Maglangit | Brisneve Edullantes | Eukene Bensig | FAST Laboratories	chromotropic-colorimetric	detection limit 0.01 mg/L
LiloanMPA:S04:2015-03:physicochemical	LiloanMPA:S04:2015-03:physicochemical:P	Total Phosphates	< 0.01	mg/L	2015-03	Fleurdeliz Maglangit | Brisneve Edullantes | Eukene Bensig | FAST Laboratories	chromotropic-colorimetric	detection limit 0.01 mg/L
LiloanMPA:S05:2015-03:physicochemical	LiloanMPA:S05:2015-03:physicochemical:P	Total Phosphates	< 0.01	mg/L	2015-03	Fleurdeliz Maglangit | Brisneve Edullantes | Eukene Bensig | FAST Laboratories	chromotropic-colorimetric	detection limit 0.01 mg/L
LiloanMPA:S06:2015-03:physicochemical	LiloanMPA:S06:2015-03:physicochemical:P	Total Phosphates	< 0.01	mg/L	2015-03	Fleurdeliz Maglangit | Brisneve Edullantes | Eukene Bensig | FAST Laboratories	chromotropic-colorimetric	detection limit 0.01 mg/L
LiloanMPA:S07:2015-03:physicochemical	LiloanMPA:S07:2015-03:physicochemical:P	Total Phosphates	< 0.01	mg/L	2015-03	Fleurdeliz Maglangit | Brisneve Edullantes | Eukene Bensig | FAST Laboratories	chromotropic-colorimetric	detection limit 0.01 mg/L
LiloanMPA:S08:2015-03:physicochemical	LiloanMPA:S08:2015-03:physicochemical:P	Total Phosphates	< 0.01	mg/L	2015-03	Fleurdeliz Maglangit | Brisneve Edullantes | Eukene Bensig | FAST Laboratories	chromotropic-colorimetric	detection limit 0.01 mg/L
LiloanMPA:S09:2015-03:physicochemical	LiloanMPA:S09:2015-03:physicochemical:P	Total Phosphates	0.02	mg/L	2015-03	Fleurdeliz Maglangit | Brisneve Edullantes | Eukene Bensig | FAST Laboratories	chromotropic-colorimetric	detection limit 0.01 mg/L
LiloanMPA:S10:2015-03:physicochemical	LiloanMPA:S10:2015-03:physicochemical:P	Total Phosphates	< 0.01	mg/L	2015-03	Fleurdeliz Maglangit | Brisneve Edullantes | Eukene Bensig | FAST Laboratories	chromotropic-colorimetric	detection limit 0.01 mg/L
LiloanMPA:S11:2016-03:physicochemical	LiloanMPA:S11:2016-03:physicochemical:P	Total Phosphates	< 0.01	mg/L	2016-03	Fleurdeliz Maglangit | Brisneve Edullantes | Eukene Bensig | FAST Laboratories	chromotropic-colorimetric	detection limit 0.01 mg/L
LiloanMPA:S12:2016-03:physicochemical	LiloanMPA:S12:2016-03:physicochemical:P	Total Phosphates	0.02	mg/L	2016-03	Fleurdeliz Maglangit | Brisneve Edullantes | Eukene Bensig | FAST Laboratories	chromotropic-colorimetric	detection limit 0.01 mg/L
LiloanMPA:S13:2016-03:physicochemical	LiloanMPA:S13:2016-03:physicochemical:P	Total Phosphates	< 0.01	mg/L	2016-03	Fleurdeliz Maglangit | Brisneve Edullantes | Eukene Bensig | FAST Laboratories	chromotropic-colorimetric	detection limit 0.01 mg/L
LiloanMPA:S14:2016-03:physicochemical	LiloanMPA:S14:2016-03:physicochemical:P	Total Phosphates	< 0.01	mg/L	2016-03	Fleurdeliz Maglangit | Brisneve Edullantes | Eukene Bensig | FAST Laboratories	chromotropic-colorimetric	detection limit 0.01 mg/L
LiloanMPA:S15:2016-03:physicochemical	LiloanMPA:S15:2016-03:physicochemical:P	Total Phosphates	< 0.01	mg/L	2016-03	Fleurdeliz Maglangit | Brisneve Edullantes | Eukene Bensig | FAST Laboratories	chromotropic-colorimetric	detection limit 0.01 mg/L
LiloanMPA:S16:2016-03:physicochemical	LiloanMPA:S16:2016-03:physicochemical:P	Total Phosphates	< 0.01	mg/L	2016-03	Fleurdeliz Maglangit | Brisneve Edullantes | Eukene Bensig | FAST Laboratories	chromotropic-colorimetric	detection limit 0.01 mg/L
LiloanMPA:S17:2016-03:physicochemical	LiloanMPA:S17:2016-03:physicochemical:P	Total Phosphates	0.04	mg/L	2016-03	Fleurdeliz Maglangit | Brisneve Edullantes | Eukene Bensig | FAST Laboratories	chromotropic-colorimetric	detection limit 0.01 mg/L
LiloanMPA:S18:2016-03:physicochemical	LiloanMPA:S18:2016-03:physicochemical:P	Total Phosphates	< 0.01	mg/L	2016-03	Fleurdeliz Maglangit | Brisneve Edullantes | Eukene Bensig | FAST Laboratories	chromotropic-colorimetric	detection limit 0.01 mg/L
LiloanMPA:S19:2016-03:physicochemical	LiloanMPA:S19:2016-03:physicochemical:P	Total Phosphates	< 0.01	mg/L	2016-03	Fleurdeliz Maglangit | Brisneve Edullantes | Eukene Bensig | FAST Laboratories	chromotropic-colorimetric	detection limit 0.01 mg/L
LiloanMPA:S20:2016-03:physicochemical	LiloanMPA:S20:2016-03:physicochemical:P	Total Phosphates	< 0.01	mg/L	2016-03	Fleurdeliz Maglangit | Brisneve Edullantes | Eukene Bensig | FAST Laboratories	chromotropic-colorimetric	detection limit 0.01 mg/L
LiloanMPA:S01:2015-03:physicochemical	LiloanMPA:S01:2015-03:physicochemical:N	Nitrates	< 0.01	mg/L	2015-03	Fleurdeliz Maglangit | Brisneve Edullantes | Eukene Bensig | FAST Laboratories	stannous chloride reduction	detection limit 0.01 mg/L
LiloanMPA:S02:2015-03:physicochemical	LiloanMPA:S02:2015-03:physicochemical:N	Nitrates	< 0.01	mg/L	2015-03	Fleurdeliz Maglangit | Brisneve Edullantes | Eukene Bensig | FAST Laboratories	stannous chloride reduction	detection limit 0.01 mg/L
LiloanMPA:S03:2015-03:physicochemical	LiloanMPA:S03:2015-03:physicochemical:N	Nitrates	< 0.01	mg/L	2015-03	Fleurdeliz Maglangit | Brisneve Edullantes | Eukene Bensig | FAST Laboratories	stannous chloride reduction	detection limit 0.01 mg/L
LiloanMPA:S04:2015-03:physicochemical	LiloanMPA:S04:2015-03:physicochemical:N	Nitrates	< 0.01	mg/L	2015-03	Fleurdeliz Maglangit | Brisneve Edullantes | Eukene Bensig | FAST Laboratories	stannous chloride reduction	detection limit 0.01 mg/L
LiloanMPA:S05:2015-03:physicochemical	LiloanMPA:S05:2015-03:physicochemical:N	Nitrates	0.23	mg/L	2015-03	Fleurdeliz Maglangit | Brisneve Edullantes | Eukene Bensig | FAST Laboratories	stannous chloride reduction	detection limit 0.01 mg/L
LiloanMPA:S06:2015-03:physicochemical	LiloanMPA:S06:2015-03:physicochemical:N	Nitrates	< 0.01	mg/L	2015-03	Fleurdeliz Maglangit | Brisneve Edullantes | Eukene Bensig | FAST Laboratories	stannous chloride reduction	detection limit 0.01 mg/L
LiloanMPA:S07:2015-03:physicochemical	LiloanMPA:S07:2015-03:physicochemical:N	Nitrates	< 0.01	mg/L	2015-03	Fleurdeliz Maglangit | Brisneve Edullantes | Eukene Bensig | FAST Laboratories	stannous chloride reduction	detection limit 0.01 mg/L
LiloanMPA:S08:2015-03:physicochemical	LiloanMPA:S08:2015-03:physicochemical:N	Nitrates	< 0.01	mg/L	2015-03	Fleurdeliz Maglangit | Brisneve Edullantes | Eukene Bensig | FAST Laboratories	stannous chloride reduction	detection limit 0.01 mg/L
LiloanMPA:S09:2015-03:physicochemical	LiloanMPA:S09:2015-03:physicochemical:N	Nitrates	< 0.01	mg/L	2015-03	Fleurdeliz Maglangit | Brisneve Edullantes | Eukene Bensig | FAST Laboratories	stannous chloride reduction	detection limit 0.01 mg/L
LiloanMPA:S10:2015-03:physicochemical	LiloanMPA:S10:2015-03:physicochemical:N	Nitrates	< 0.01	mg/L	2015-03	Fleurdeliz Maglangit | Brisneve Edullantes | Eukene Bensig | FAST Laboratories	stannous chloride reduction	detection limit 0.01 mg/L
LiloanMPA:S11:2016-03:physicochemical	LiloanMPA:S11:2016-03:physicochemical:N	Nitrates	< 0.01	mg/L	2016-03	Fleurdeliz Maglangit | Brisneve Edullantes | Eukene Bensig | FAST Laboratories	stannous chloride reduction	detection limit 0.01 mg/L
LiloanMPA:S12:2016-03:physicochemical	LiloanMPA:S12:2016-03:physicochemical:N	Nitrates	< 0.01	mg/L	2016-03	Fleurdeliz Maglangit | Brisneve Edullantes | Eukene Bensig | FAST Laboratories	stannous chloride reduction	detection limit 0.01 mg/L
LiloanMPA:S13:2016-03:physicochemical	LiloanMPA:S13:2016-03:physicochemical:N	Nitrates	< 0.01	mg/L	2016-03	Fleurdeliz Maglangit | Brisneve Edullantes | Eukene Bensig | FAST Laboratories	stannous chloride reduction	detection limit 0.01 mg/L
LiloanMPA:S14:2016-03:physicochemical	LiloanMPA:S14:2016-03:physicochemical:N	Nitrates	< 0.01	mg/L	2016-03	Fleurdeliz Maglangit | Brisneve Edullantes | Eukene Bensig | FAST Laboratories	stannous chloride reduction	detection limit 0.01 mg/L
LiloanMPA:S15:2016-03:physicochemical	LiloanMPA:S15:2016-03:physicochemical:N	Nitrates	< 0.01	mg/L	2016-03	Fleurdeliz Maglangit | Brisneve Edullantes | Eukene Bensig | FAST Laboratories	stannous chloride reduction	detection limit 0.01 mg/L
LiloanMPA:S16:2016-03:physicochemical	LiloanMPA:S16:2016-03:physicochemical:N	Nitrates	< 0.01	mg/L	2016-03	Fleurdeliz Maglangit | Brisneve Edullantes | Eukene Bensig | FAST Laboratories	stannous chloride reduction	detection limit 0.01 mg/L
LiloanMPA:S17:2016-03:physicochemical	LiloanMPA:S17:2016-03:physicochemical:N	Nitrates	< 0.01	mg/L	2016-03	Fleurdeliz Maglangit | Brisneve Edullantes | Eukene Bensig | FAST Laboratories	stannous chloride reduction	detection limit 0.01 mg/L
LiloanMPA:S18:2016-03:physicochemical	LiloanMPA:S18:2016-03:physicochemical:N	Nitrates	< 0.01	mg/L	2016-03	Fleurdeliz Maglangit | Brisneve Edullantes | Eukene Bensig | FAST Laboratories	stannous chloride reduction	detection limit 0.01 mg/L
LiloanMPA:S19:2016-03:physicochemical	LiloanMPA:S19:2016-03:physicochemical:N	Nitrates	< 0.01	mg/L	2016-03	Fleurdeliz Maglangit | Brisneve Edullantes | Eukene Bensig | FAST Laboratories	stannous chloride reduction	detection limit 0.01 mg/L
LiloanMPA:S20:2016-03:physicochemical	LiloanMPA:S20:2016-03:physicochemical:N	Nitrates	< 0.01	mg/L	2016-03	Fleurdeliz Maglangit | Brisneve Edullantes | Eukene Bensig | FAST Laboratories	stannous chloride reduction	detection limit 0.01 mg/L
LiloanMPA:S01:2015-03:physicochemical	LiloanMPA:S01:2015-03:physicochemical:pH	pH	8.32	no unit	2015-03	Angelito Ortiz |Lorraine Louise Vicentuan	pH meter
LiloanMPA:S02:2015-03:physicochemical	LiloanMPA:S02:2015-03:physicochemical:pH	pH	8.5	no unit	2015-03	Angelito Ortiz |Lorraine Louise Vicentuan	pH meter
LiloanMPA:S03:2015-03:physicochemical	LiloanMPA:S03:2015-03:physicochemical:pH	pH	8.51	no unit	2015-03	Angelito Ortiz |Lorraine Louise Vicentuan	pH meter
LiloanMPA:S04:2015-03:physicochemical	LiloanMPA:S04:2015-03:physicochemical:pH	pH	8.54	no unit	2015-03	Angelito Ortiz	pH meter
LiloanMPA:S05:2015-03:physicochemical	LiloanMPA:S05:2015-03:physicochemical:pH	pH	8.5	no unit	2015-03	Angelito Ortiz	pH meter
LiloanMPA:S06:2015-03:physicochemical	LiloanMPA:S06:2015-03:physicochemical:pH	pH	8.51	no unit	2015-03	Angelito Ortiz	pH meter
LiloanMPA:S07:2015-03:physicochemical	LiloanMPA:S07:2015-03:physicochemical:pH	pH	8.53	no unit	2015-03	Angelito Ortiz |Lorraine Louise Vicentuan	pH meter
LiloanMPA:S08:2015-03:physicochemical	LiloanMPA:S08:2015-03:physicochemical:pH	pH	8.54	no unit	2015-03	Angelito Ortiz |Lorraine Louise Vicentuan	pH meter
LiloanMPA:S09:2015-03:physicochemical	LiloanMPA:S09:2015-03:physicochemical:pH	pH	8.49	no unit	2015-03	Angelito Ortiz |Lorraine Louise Vicentuan	pH meter
LiloanMPA:S10:2015-03:physicochemical	LiloanMPA:S10:2015-03:physicochemical:pH	pH	8.53	no unit	2015-03	Joana Mie Casibo	pH meter
LiloanMPA:S11:2016-03:physicochemical	LiloanMPA:S11:2016-03:physicochemical:pH	pH	8.28	no unit	2016-03	Joana Mie Casibo	pH meter
LiloanMPA:S12:2016-03:physicochemical	LiloanMPA:S12:2016-03:physicochemical:pH	pH	8.22	no unit	2016-03	Joana Mie Casibo	pH meter
LiloanMPA:S13:2016-03:physicochemical	LiloanMPA:S13:2016-03:physicochemical:pH	pH	8.2	no unit	2016-03	Joana Mie Casibo	pH meter
LiloanMPA:S14:2016-03:physicochemical	LiloanMPA:S14:2016-03:physicochemical:pH	pH	8.3	no unit	2016-03	Joana Mie Casibo	pH meter
LiloanMPA:S15:2016-03:physicochemical	LiloanMPA:S15:2016-03:physicochemical:pH	pH	8.22	no unit	2016-03	Joana Mie Casibo	pH meter
LiloanMPA:S16:2016-03:physicochemical	LiloanMPA:S16:2016-03:physicochemical:pH	pH	8.2	no unit	2016-03	Joana Mie Casibo	pH meter
LiloanMPA:S17:2016-03:physicochemical	LiloanMPA:S17:2016-03:physicochemical:pH	pH	8.25	no unit	2016-03	Joana Mie Casibo	pH meter
LiloanMPA:S18:2016-03:physicochemical	LiloanMPA:S18:2016-03:physicochemical:pH	pH	8.26	no unit	2016-03	Joana Mie Casibo	pH meter
LiloanMPA:S19:2016-03:physicochemical	LiloanMPA:S19:2016-03:physicochemical:pH	pH	8.28	no unit	2016-03	Joana Mie Casibo	pH meter
LiloanMPA:S20:2016-03:physicochemical	LiloanMPA:S20:2016-03:physicochemical:pH	pH	8.28	no unit	2016-03	Joana Mie Casibo	pH meter
LiloanMPA:S01:2015-03:physicochemical	LiloanMPA:S01:2015-03:physicochemical:temperature	Temperature	29	deg C	2015-03	Angelito Ortiz |Lorraine Louise Vicentuan	thermometer
LiloanMPA:S02:2015-03:physicochemical	LiloanMPA:S02:2015-03:physicochemical:temperature	Temperature	29	deg C	2015-03	Angelito Ortiz |Lorraine Louise Vicentuan	thermometer
LiloanMPA:S03:2015-03:physicochemical	LiloanMPA:S03:2015-03:physicochemical:temperature	Temperature	29	deg C	2015-03	Angelito Ortiz |Lorraine Louise Vicentuan	thermometer
LiloanMPA:S04:2015-03:physicochemical	LiloanMPA:S04:2015-03:physicochemical:temperature	Temperature	29	deg C	2015-03	Angelito Ortiz	thermometer
LiloanMPA:S05:2015-03:physicochemical	LiloanMPA:S05:2015-03:physicochemical:temperature	Temperature	29	deg C	2015-03	Angelito Ortiz	thermometer
LiloanMPA:S06:2015-03:physicochemical	LiloanMPA:S06:2015-03:physicochemical:temperature	Temperature	29	deg C	2015-03	Angelito Ortiz	thermometer
LiloanMPA:S07:2015-03:physicochemical	LiloanMPA:S07:2015-03:physicochemical:temperature	Temperature	29	deg C	2015-03	Angelito Ortiz |Lorraine Louise Vicentuan	thermometer
LiloanMPA:S08:2015-03:physicochemical	LiloanMPA:S08:2015-03:physicochemical:temperature	Temperature	29	deg C	2015-03	Angelito Ortiz |Lorraine Louise Vicentuan	thermometer
LiloanMPA:S09:2015-03:physicochemical	LiloanMPA:S09:2015-03:physicochemical:temperature	Temperature	29	deg C	2015-03	Angelito Ortiz |Lorraine Louise Vicentuan	thermometer
LiloanMPA:S10:2015-03:physicochemical	LiloanMPA:S10:2015-03:physicochemical:temperature	Temperature	29	deg C	2015-03	Joana Mie Casibo	thermometer
LiloanMPA:S11:2016-03:physicochemical	LiloanMPA:S11:2016-03:physicochemical:temperature	Temperature	30	deg C	2016-03	Joana Mie Casibo	thermometer
LiloanMPA:S12:2016-03:physicochemical	LiloanMPA:S12:2016-03:physicochemical:temperature	Temperature	30	deg C	2016-03	Joana Mie Casibo	thermometer
LiloanMPA:S13:2016-03:physicochemical	LiloanMPA:S13:2016-03:physicochemical:temperature	Temperature	30	deg C	2016-03	Joana Mie Casibo	thermometer
LiloanMPA:S14:2016-03:physicochemical	LiloanMPA:S14:2016-03:physicochemical:temperature	Temperature	30	deg C	2016-03	Joana Mie Casibo	thermometer
LiloanMPA:S15:2016-03:physicochemical	LiloanMPA:S15:2016-03:physicochemical:temperature	Temperature	30	deg C	2016-03	Joana Mie Casibo	thermometer
LiloanMPA:S16:2016-03:physicochemical	LiloanMPA:S16:2016-03:physicochemical:temperature	Temperature	30	deg C	2016-03	Joana Mie Casibo	thermometer
LiloanMPA:S17:2016-03:physicochemical	LiloanMPA:S17:2016-03:physicochemical:temperature	Temperature	30	deg C	2016-03	Joana Mie Casibo	thermometer
LiloanMPA:S18:2016-03:physicochemical	LiloanMPA:S18:2016-03:physicochemical:temperature	Temperature	30	deg C	2016-03	Joana Mie Casibo	thermometer
LiloanMPA:S19:2016-03:physicochemical	LiloanMPA:S19:2016-03:physicochemical:temperature	Temperature	30	deg C	2016-03	Joana Mie Casibo	thermometer
LiloanMPA:S20:2016-03:physicochemical	LiloanMPA:S20:2016-03:physicochemical:temperature	Temperature	31	deg C	2016-03	Joana Mie Casibo	thermometer
LiloanMPA:S01:2015-03:physicochemical	LiloanMPA:S01:2015-03:physicochemical:salinity	Salinity	35	ppm	2015-03	Angelito Ortiz |Lorraine Louise Vicentuan	refractometer
LiloanMPA:S02:2015-03:physicochemical	LiloanMPA:S02:2015-03:physicochemical:salinity	Salinity	40	ppm	2015-03	Angelito Ortiz |Lorraine Louise Vicentuan	refractometer
LiloanMPA:S03:2015-03:physicochemical	LiloanMPA:S03:2015-03:physicochemical:salinity	Salinity	37	ppm	2015-03	Angelito Ortiz |Lorraine Louise Vicentuan	refractometer
LiloanMPA:S04:2015-03:physicochemical	LiloanMPA:S04:2015-03:physicochemical:salinity	Salinity	37	ppm	2015-03	Angelito Ortiz	refractometer
LiloanMPA:S05:2015-03:physicochemical	LiloanMPA:S05:2015-03:physicochemical:salinity	Salinity	35	ppm	2015-03	Angelito Ortiz	refractometer
LiloanMPA:S06:2015-03:physicochemical	LiloanMPA:S06:2015-03:physicochemical:salinity	Salinity	35	ppm	2015-03	Angelito Ortiz	refractometer
LiloanMPA:S07:2015-03:physicochemical	LiloanMPA:S07:2015-03:physicochemical:salinity	Salinity	35	ppm	2015-03	Angelito Ortiz |Lorraine Louise Vicentuan	refractometer
LiloanMPA:S08:2015-03:physicochemical	LiloanMPA:S08:2015-03:physicochemical:salinity	Salinity	39	ppm	2015-03	Angelito Ortiz |Lorraine Louise Vicentuan	refractometer
LiloanMPA:S09:2015-03:physicochemical	LiloanMPA:S09:2015-03:physicochemical:salinity	Salinity	35	ppm	2015-03	Angelito Ortiz |Lorraine Louise Vicentuan	refractometer
LiloanMPA:S10:2015-03:physicochemical	LiloanMPA:S10:2015-03:physicochemical:salinity	Salinity	36	ppm	2015-03	Angelito Ortiz	refractometer
LiloanMPA:S11:2016-03:physicochemical	LiloanMPA:S11:2016-03:physicochemical:salinity	Salinity	35	ppm	2016-03	Joana Mie Casibo	refractometer
LiloanMPA:S12:2016-03:physicochemical	LiloanMPA:S12:2016-03:physicochemical:salinity	Salinity	35	ppm	2016-03	Joana Mie Casibo	refractometer
LiloanMPA:S13:2016-03:physicochemical	LiloanMPA:S13:2016-03:physicochemical:salinity	Salinity	35	ppm	2016-03	Joana Mie Casibo	refractometer
LiloanMPA:S14:2016-03:physicochemical	LiloanMPA:S14:2016-03:physicochemical:salinity	Salinity	36	ppm	2016-03	Joana Mie Casibo	refractometer
LiloanMPA:S15:2016-03:physicochemical	LiloanMPA:S15:2016-03:physicochemical:salinity	Salinity	39	ppm	2016-03	Joana Mie Casibo	refractometer
LiloanMPA:S16:2016-03:physicochemical	LiloanMPA:S16:2016-03:physicochemical:salinity	Salinity	35	ppm	2016-03	Joana Mie Casibo	refractometer
LiloanMPA:S17:2016-03:physicochemical	LiloanMPA:S17:2016-03:physicochemical:salinity	Salinity	36	ppm	2016-03	Joana Mie Casibo	refractometer
LiloanMPA:S18:2016-03:physicochemical	LiloanMPA:S18:2016-03:physicochemical:salinity	Salinity	40	ppm	2016-03	Joana Mie Casibo	refractometer
LiloanMPA:S19:2016-03:physicochemical	LiloanMPA:S19:2016-03:physicochemical:salinity	Salinity	39	ppm	2016-03	Joana Mie Casibo	refractometer
LiloanMPA:S20:2016-03:physicochemical	LiloanMPA:S20:2016-03:physicochemical:salinity	Salinity	40	ppm	2016-03	Joana Mie Casibo	refractometer
LiloanMPA:S01:2015-03:physicochemical	LiloanMPA:S01:2015-03:physicochemical:chla	Chlorophyll a	7.53	ug/L	2015-03	Brisneve Edullantes	spectrophotometric determination
LiloanMPA:S02:2015-03:physicochemical	LiloanMPA:S02:2015-03:physicochemical:chla	Chlorophyll a	4.79	ug/L	2015-03	Brisneve Edullantes	spectrophotometric determination
LiloanMPA:S03:2015-03:physicochemical	LiloanMPA:S03:2015-03:physicochemical:chla	Chlorophyll a	3.08	ug/L	2015-03	Brisneve Edullantes	spectrophotometric determination
LiloanMPA:S04:2015-03:physicochemical	LiloanMPA:S04:2015-03:physicochemical:chla	Chlorophyll a	5.35	ug/L	2015-03	Brisneve Edullantes	spectrophotometric determination
LiloanMPA:S05:2015-03:physicochemical	LiloanMPA:S05:2015-03:physicochemical:chla	Chlorophyll a	3	ug/L	2015-03	Brisneve Edullantes	spectrophotometric determination
LiloanMPA:S06:2015-03:physicochemical	LiloanMPA:S06:2015-03:physicochemical:chla	Chlorophyll a	5.05	ug/L	2015-03	Brisneve Edullantes	spectrophotometric determination
LiloanMPA:S07:2015-03:physicochemical	LiloanMPA:S07:2015-03:physicochemical:chla	Chlorophyll a	7.09	ug/L	2015-03	Brisneve Edullantes	spectrophotometric determination
LiloanMPA:S08:2015-03:physicochemical	LiloanMPA:S08:2015-03:physicochemical:chla	Chlorophyll a	3.82	ug/L	2015-03	Brisneve Edullantes	spectrophotometric determination
LiloanMPA:S09:2015-03:physicochemical	LiloanMPA:S09:2015-03:physicochemical:chla	Chlorophyll a	9.19	ug/L	2015-03	Brisneve Edullantes	spectrophotometric determination
LiloanMPA:S10:2015-03:physicochemical	LiloanMPA:S10:2015-03:physicochemical:chla	Chlorophyll a	6.54	ug/L	2015-03	Brisneve Edullantes	spectrophotometric determination
LiloanMPA:S11:2016-03:physicochemical	LiloanMPA:S11:2016-03:physicochemical:chla	Chlorophyll a	14.33	ug/L	2016-03	Brisneve Edullantes | Joana Mie Casibo	spectrophotometric determination
LiloanMPA:S12:2016-03:physicochemical	LiloanMPA:S12:2016-03:physicochemical:chla	Chlorophyll a	14.09	ug/L	2016-03	Brisneve Edullantes | Joana Mie Casibo	spectrophotometric determination
LiloanMPA:S13:2016-03:physicochemical	LiloanMPA:S13:2016-03:physicochemical:chla	Chlorophyll a	12.91	ug/L	2016-03	Brisneve Edullantes | Joana Mie Casibo	spectrophotometric determination
LiloanMPA:S14:2016-03:physicochemical	LiloanMPA:S14:2016-03:physicochemical:chla	Chlorophyll a	15.28	ug/L	2016-03	Brisneve Edullantes | Joana Mie Casibo	spectrophotometric determination
LiloanMPA:S15:2016-03:physicochemical	LiloanMPA:S15:2016-03:physicochemical:chla	Chlorophyll a	10.88	ug/L	2016-03	Brisneve Edullantes | Joana Mie Casibo	spectrophotometric determination
LiloanMPA:S16:2016-03:physicochemical	LiloanMPA:S16:2016-03:physicochemical:chla	Chlorophyll a	8.3	ug/L	2016-03	Brisneve Edullantes | Joana Mie Casibo	spectrophotometric determination
LiloanMPA:S17:2016-03:physicochemical	LiloanMPA:S17:2016-03:physicochemical:chla	Chlorophyll a	13.44	ug/L	2016-03	Brisneve Edullantes | Joana Mie Casibo	spectrophotometric determination
LiloanMPA:S18:2016-03:physicochemical	LiloanMPA:S18:2016-03:physicochemical:chla	Chlorophyll a	18.59	ug/L	2016-03	Brisneve Edullantes | Joana Mie Casibo	spectrophotometric determination
LiloanMPA:S19:2016-03:physicochemical	LiloanMPA:S19:2016-03:physicochemical:chla	Chlorophyll a	11.23	ug/L	2016-03	Brisneve Edullantes | Joana Mie Casibo	spectrophotometric determination
LiloanMPA:S20:2016-03:physicochemical	LiloanMPA:S20:2016-03:physicochemical:chla	Chlorophyll a	15.38	ug/L	2016-03	Brisneve Edullantes | Joana Mie Casibo	spectrophotometric determination
LiloanMPA:T01:2016-03:benthic	LiloanMPA:T01:2016-03:benthic:CB	Branching Coral	17.82	percent	2016-03	Eukene Bensig | Brisneve Edullantes | Volunteers	Point Intercept Transect (PIT) method
LiloanMPA:T01:2016-03:benthic	LiloanMPA:T01:2016-03:benthic:CE	Encrusting Coral	4.95	percent	2016-03	Eukene Bensig | Brisneve Edullantes | Volunteers	Point Intercept Transect (PIT) method
LiloanMPA:T01:2016-03:benthic	LiloanMPA:T01:2016-03:benthic:CM	Massive Coral	13.86	percent	2016-03	Eukene Bensig | Brisneve Edullantes | Volunteers	Point Intercept Transect (PIT) method
LiloanMPA:T01:2016-03:benthic	LiloanMPA:T01:2016-03:benthic:CSM	Submassive Coral	43.56	percent	2016-03	Eukene Bensig | Brisneve Edullantes | Volunteers	Point Intercept Transect (PIT) method
LiloanMPA:T01:2016-03:benthic	LiloanMPA:T01:2016-03:benthic:DCA	Dead Coral with Algae	11.88	percent	2016-03	Eukene Bensig | Brisneve Edullantes | Volunteers	Point Intercept Transect (PIT) method
LiloanMPA:T01:2016-03:benthic	LiloanMPA:T01:2016-03:benthic:MA	Macroalgae	1.98	percent	2016-03	Eukene Bensig | Brisneve Edullantes | Volunteers	Point Intercept Transect (PIT) method
LiloanMPA:T01:2016-03:benthic	LiloanMPA:T01:2016-03:benthic:R	Rubble	1.98	percent	2016-03	Eukene Bensig | Brisneve Edullantes | Volunteers	Point Intercept Transect (PIT) method
LiloanMPA:T01:2016-03:benthic	LiloanMPA:T01:2016-03:benthic:SA	Sand	3.96	percent	2016-03	Eukene Bensig | Brisneve Edullantes | Volunteers	Point Intercept Transect (PIT) method
LiloanMPA:T02:2016-03:benthic	LiloanMPA:T02:2016-03:benthic:CB	Branching Coral	13.86	percent	2016-03	Eukene Bensig | Brisneve Edullantes | Volunteers	Point Intercept Transect (PIT) method
LiloanMPA:T02:2016-03:benthic	LiloanMPA:T02:2016-03:benthic:CM	Massive Coral	46.53	percent	2016-03	Eukene Bensig | Brisneve Edullantes | Volunteers	Point Intercept Transect (PIT) method
LiloanMPA:T02:2016-03:benthic	LiloanMPA:T02:2016-03:benthic:CMR	Coral Mushroom	0.99	percent	2016-03	Eukene Bensig | Brisneve Edullantes | Volunteers	Point Intercept Transect (PIT) method
LiloanMPA:T02:2016-03:benthic	LiloanMPA:T02:2016-03:benthic:CSM	Submassive Coral	17.82	percent	2016-03	Eukene Bensig | Brisneve Edullantes | Volunteers	Point Intercept Transect (PIT) method
LiloanMPA:T02:2016-03:benthic	LiloanMPA:T02:2016-03:benthic:DCA	Dead Coral with Algae	10.89	percent	2016-03	Eukene Bensig | Brisneve Edullantes | Volunteers	Point Intercept Transect (PIT) method
LiloanMPA:T02:2016-03:benthic	LiloanMPA:T02:2016-03:benthic:MA	Macroalgae	0.99	percent	2016-03	Eukene Bensig | Brisneve Edullantes | Volunteers	Point Intercept Transect (PIT) method
LiloanMPA:T02:2016-03:benthic	LiloanMPA:T02:2016-03:benthic:R	Rubble	0.99	percent	2016-03	Eukene Bensig | Brisneve Edullantes | Volunteers	Point Intercept Transect (PIT) method
LiloanMPA:T02:2016-03:benthic	LiloanMPA:T02:2016-03:benthic:SA	Sand	6.93	percent	2016-03	Eukene Bensig | Brisneve Edullantes | Volunteers	Point Intercept Transect (PIT) method
LiloanMPA:T02:2016-03:benthic	LiloanMPA:T02:2016-03:benthic:TA	Turf Algae	0.99	percent	2016-03	Eukene Bensig | Brisneve Edullantes | Volunteers	Point Intercept Transect (PIT) method
LiloanMPA:T03:2016-03:benthic	LiloanMPA:T03:2016-03:benthic:ANE	Anemone	0.99	percent	2016-03	Eukene Bensig | Brisneve Edullantes | Volunteers	Point Intercept Transect (PIT) method
LiloanMPA:T03:2016-03:benthic	LiloanMPA:T03:2016-03:benthic:CA	Coralline Algae	0.99	percent	2016-03	Eukene Bensig | Brisneve Edullantes | Volunteers	Point Intercept Transect (PIT) method
LiloanMPA:T03:2016-03:benthic	LiloanMPA:T03:2016-03:benthic:CB	Branching Coral	9.90	percent	2016-03	Eukene Bensig | Brisneve Edullantes | Volunteers	Point Intercept Transect (PIT) method
LiloanMPA:T03:2016-03:benthic	LiloanMPA:T03:2016-03:benthic:CE	Encrusting Coral	1.98	percent	2016-03	Eukene Bensig | Brisneve Edullantes | Volunteers	Point Intercept Transect (PIT) method
LiloanMPA:T03:2016-03:benthic	LiloanMPA:T03:2016-03:benthic:CM	Massive Coral	38.61	percent	2016-03	Eukene Bensig | Brisneve Edullantes | Volunteers	Point Intercept Transect (PIT) method
LiloanMPA:T03:2016-03:benthic	LiloanMPA:T03:2016-03:benthic:CME	Coral Millepora	0.99	percent	2016-03	Eukene Bensig | Brisneve Edullantes | Volunteers	Point Intercept Transect (PIT) method
LiloanMPA:T03:2016-03:benthic	LiloanMPA:T03:2016-03:benthic:CSM	Submassive Coral	15.84	percent	2016-03	Eukene Bensig | Brisneve Edullantes | Volunteers	Point Intercept Transect (PIT) method
LiloanMPA:T03:2016-03:benthic	LiloanMPA:T03:2016-03:benthic:DCA	Dead Coral with Algae	16.83	percent	2016-03	Eukene Bensig | Brisneve Edullantes | Volunteers	Point Intercept Transect (PIT) method
LiloanMPA:T03:2016-03:benthic	LiloanMPA:T03:2016-03:benthic:R	Rubble	2.97	percent	2016-03	Eukene Bensig | Brisneve Edullantes | Volunteers	Point Intercept Transect (PIT) method
LiloanMPA:T03:2016-03:benthic	LiloanMPA:T03:2016-03:benthic:SA	Sand	6.93	percent	2016-03	Eukene Bensig | Brisneve Edullantes | Volunteers	Point Intercept Transect (PIT) method
LiloanMPA:T03:2016-03:benthic	LiloanMPA:T03:2016-03:benthic:SP	Sponge	2.97	percent	2016-03	Eukene Bensig | Brisneve Edullantes | Volunteers	Point Intercept Transect (PIT) method
LiloanMPA:T03:2016-03:benthic	LiloanMPA:T03:2016-03:benthic:TA	Turf Algae	0.99	percent	2016-03	Eukene Bensig | Brisneve Edullantes | Volunteers	Point Intercept Transect (PIT) method
LiloanMPA:T04:2016-03:benthic	LiloanMPA:T04:2016-03:benthic:CB	Branching Coral	6.93	percent	2016-03	Eukene Bensig | Brisneve Edullantes | Volunteers	Point Intercept Transect (PIT) method
LiloanMPA:T04:2016-03:benthic	LiloanMPA:T04:2016-03:benthic:CE	Encrusting Coral	0.99	percent	2016-03	Eukene Bensig | Brisneve Edullantes | Volunteers	Point Intercept Transect (PIT) method
LiloanMPA:T04:2016-03:benthic	LiloanMPA:T04:2016-03:benthic:CMR	Coral Mushroom	0.99	percent	2016-03	Eukene Bensig | Brisneve Edullantes | Volunteers	Point Intercept Transect (PIT) method
LiloanMPA:T04:2016-03:benthic	LiloanMPA:T04:2016-03:benthic:CSM	Submassive Coral	23.76	percent	2016-03	Eukene Bensig | Brisneve Edullantes | Volunteers	Point Intercept Transect (PIT) method
LiloanMPA:T04:2016-03:benthic	LiloanMPA:T04:2016-03:benthic:DC	Dead Coral	0.99	percent	2016-03	Eukene Bensig | Brisneve Edullantes | Volunteers	Point Intercept Transect (PIT) method
LiloanMPA:T04:2016-03:benthic	LiloanMPA:T04:2016-03:benthic:DCA	Dead Coral with Algae	57.43	percent	2016-03	Eukene Bensig | Brisneve Edullantes | Volunteers	Point Intercept Transect (PIT) method
LiloanMPA:T04:2016-03:benthic	LiloanMPA:T04:2016-03:benthic:R	Rubble	2.97	percent	2016-03	Eukene Bensig | Brisneve Edullantes | Volunteers	Point Intercept Transect (PIT) method
LiloanMPA:T04:2016-03:benthic	LiloanMPA:T04:2016-03:benthic:SA	Sand	1.98	percent	2016-03	Eukene Bensig | Brisneve Edullantes | Volunteers	Point Intercept Transect (PIT) method
LiloanMPA:T04:2016-03:benthic	LiloanMPA:T04:2016-03:benthic:SI	Silt	0.99	percent	2016-03	Eukene Bensig | Brisneve Edullantes | Volunteers	Point Intercept Transect (PIT) method
LiloanMPA:T04:2016-03:benthic	LiloanMPA:T04:2016-03:benthic:TA	Turf Algae	0.99	percent	2016-03	Eukene Bensig | Brisneve Edullantes | Volunteers	Point Intercept Transect (PIT) method
LiloanMPA:T04:2016-03:benthic	LiloanMPA:T04:2016-03:benthic:UN	Unknown	1.98	percent	2016-03	Eukene Bensig | Brisneve Edullantes | Volunteers	Point Intercept Transect (PIT) method
LiloanMPA:T05:2016-03:benthic	LiloanMPA:T05:2016-03:benthic:CB	Branching Coral	2.97	percent	2016-03	Eukene Bensig | Brisneve Edullantes | Volunteers	Point Intercept Transect (PIT) method
LiloanMPA:T05:2016-03:benthic	LiloanMPA:T05:2016-03:benthic:CE	Encrusting Coral	0.99	percent	2016-03	Eukene Bensig | Brisneve Edullantes | Volunteers	Point Intercept Transect (PIT) method
LiloanMPA:T05:2016-03:benthic	LiloanMPA:T05:2016-03:benthic:CM	Massive Coral	0.99	percent	2016-03	Eukene Bensig | Brisneve Edullantes | Volunteers	Point Intercept Transect (PIT) method
LiloanMPA:T05:2016-03:benthic	LiloanMPA:T05:2016-03:benthic:CMR	Coral Mushroom	1.98	percent	2016-03	Eukene Bensig | Brisneve Edullantes | Volunteers	Point Intercept Transect (PIT) method
LiloanMPA:T05:2016-03:benthic	LiloanMPA:T05:2016-03:benthic:CSM	Submassive Coral	22.77	percent	2016-03	Eukene Bensig | Brisneve Edullantes | Volunteers	Point Intercept Transect (PIT) method
LiloanMPA:T05:2016-03:benthic	LiloanMPA:T05:2016-03:benthic:DCA	Dead Coral with Algae	41.58	percent	2016-03	Eukene Bensig | Brisneve Edullantes | Volunteers	Point Intercept Transect (PIT) method
LiloanMPA:T05:2016-03:benthic	LiloanMPA:T05:2016-03:benthic:R	Rubble	18.81	percent	2016-03	Eukene Bensig | Brisneve Edullantes | Volunteers	Point Intercept Transect (PIT) method
LiloanMPA:T05:2016-03:benthic	LiloanMPA:T05:2016-03:benthic:SC	Soft Coral	3.96	percent	2016-03	Eukene Bensig | Brisneve Edullantes | Volunteers	Point Intercept Transect (PIT) method
LiloanMPA:T05:2016-03:benthic	LiloanMPA:T05:2016-03:benthic:SI	Silt	4.95	percent	2016-03	Eukene Bensig | Brisneve Edullantes | Volunteers	Point Intercept Transect (PIT) method
LiloanMPA:T05:2016-03:benthic	LiloanMPA:T05:2016-03:benthic:UN	Unknown	0.99	percent	2016-03	Eukene Bensig | Brisneve Edullantes | Volunteers	Point Intercept Transect (PIT) method
LiloanMPA:T06:2016-07:benthic	LiloanMPA:T06:2016-07:benthic:CB	Branching Coral	50.50	percent	2016-07	Eukene Bensig | Brisneve Edullantes | Volunteers	Point Intercept Transect (PIT) method
LiloanMPA:T06:2016-07:benthic	LiloanMPA:T06:2016-07:benthic:CM	Massive Coral	0.99	percent	2016-07	Eukene Bensig | Brisneve Edullantes | Volunteers	Point Intercept Transect (PIT) method
LiloanMPA:T06:2016-07:benthic	LiloanMPA:T06:2016-07:benthic:DC	Dead Coral	4.95	percent	2016-07	Eukene Bensig | Brisneve Edullantes | Volunteers	Point Intercept Transect (PIT) method
LiloanMPA:T06:2016-07:benthic	LiloanMPA:T06:2016-07:benthic:R	Rubble	12.87	percent	2016-07	Eukene Bensig | Brisneve Edullantes | Volunteers	Point Intercept Transect (PIT) method
LiloanMPA:T06:2016-07:benthic	LiloanMPA:T06:2016-07:benthic:SA	Sand	30.69	percent	2016-07	Eukene Bensig | Brisneve Edullantes | Volunteers	Point Intercept Transect (PIT) method
LiloanMPA:T07:2016-07:benthic	LiloanMPA:T07:2016-07:benthic:CB	Branching Coral	7.92	percent	2016-07	Eukene Bensig | Brisneve Edullantes | Volunteers	Point Intercept Transect (PIT) method
LiloanMPA:T07:2016-07:benthic	LiloanMPA:T07:2016-07:benthic:CE	Encrusting Coral	4.95	percent	2016-07	Eukene Bensig | Brisneve Edullantes | Volunteers	Point Intercept Transect (PIT) method
LiloanMPA:T07:2016-07:benthic	LiloanMPA:T07:2016-07:benthic:CM	Massive Coral	14.85	percent	2016-07	Eukene Bensig | Brisneve Edullantes | Volunteers	Point Intercept Transect (PIT) method
LiloanMPA:T07:2016-07:benthic	LiloanMPA:T07:2016-07:benthic:CMR	Coral Mushroom	0.99	percent	2016-07	Eukene Bensig | Brisneve Edullantes | Volunteers	Point Intercept Transect (PIT) method
LiloanMPA:T07:2016-07:benthic	LiloanMPA:T07:2016-07:benthic:CSM	Submassive Coral	29.70	percent	2016-07	Eukene Bensig | Brisneve Edullantes | Volunteers	Point Intercept Transect (PIT) method
LiloanMPA:T07:2016-07:benthic	LiloanMPA:T07:2016-07:benthic:DCA	Dead Coral with Algae	3.96	percent	2016-07	Eukene Bensig | Brisneve Edullantes | Volunteers	Point Intercept Transect (PIT) method
LiloanMPA:T07:2016-07:benthic	LiloanMPA:T07:2016-07:benthic:MA	Macroalgae	11.88	percent	2016-07	Eukene Bensig | Brisneve Edullantes | Volunteers	Point Intercept Transect (PIT) method
LiloanMPA:T07:2016-07:benthic	LiloanMPA:T07:2016-07:benthic:R	Rubble	2.97	percent	2016-07	Eukene Bensig | Brisneve Edullantes | Volunteers	Point Intercept Transect (PIT) method
LiloanMPA:T07:2016-07:benthic	LiloanMPA:T07:2016-07:benthic:SA	Sand	14.85	percent	2016-07	Eukene Bensig | Brisneve Edullantes | Volunteers	Point Intercept Transect (PIT) method
LiloanMPA:T07:2016-07:benthic	LiloanMPA:T07:2016-07:benthic:TA	Turf Algae	6.93	percent	2016-07	Eukene Bensig | Brisneve Edullantes | Volunteers	Point Intercept Transect (PIT) method
LiloanMPA:T07:2016-07:benthic	LiloanMPA:T07:2016-07:benthic:ZO	Zooanthids	0.99	percent	2016-07	Eukene Bensig | Brisneve Edullantes | Volunteers	Point Intercept Transect (PIT) method
LiloanMPA:T08:2016-07:benthic	LiloanMPA:T08:2016-07:benthic:ACT	Acropora Table	0.99	percent	2016-07	Eukene Bensig | Brisneve Edullantes | Volunteers	Point Intercept Transect (PIT) method
LiloanMPA:T08:2016-07:benthic	LiloanMPA:T08:2016-07:benthic:CB	Branching Coral	24.75	percent	2016-07	Eukene Bensig | Brisneve Edullantes | Volunteers	Point Intercept Transect (PIT) method
LiloanMPA:T08:2016-07:benthic	LiloanMPA:T08:2016-07:benthic:CM	Massive Coral	8.91	percent	2016-07	Eukene Bensig | Brisneve Edullantes | Volunteers	Point Intercept Transect (PIT) method
LiloanMPA:T08:2016-07:benthic	LiloanMPA:T08:2016-07:benthic:CMR	Coral Mushroom	1.98	percent	2016-07	Eukene Bensig | Brisneve Edullantes | Volunteers	Point Intercept Transect (PIT) method
LiloanMPA:T08:2016-07:benthic	LiloanMPA:T08:2016-07:benthic:CSM	Submassive Coral	4.95	percent	2016-07	Eukene Bensig | Brisneve Edullantes | Volunteers	Point Intercept Transect (PIT) method
LiloanMPA:T08:2016-07:benthic	LiloanMPA:T08:2016-07:benthic:DC	Dead Coral	17.82	percent	2016-07	Eukene Bensig | Brisneve Edullantes | Volunteers	Point Intercept Transect (PIT) method
LiloanMPA:T08:2016-07:benthic	LiloanMPA:T08:2016-07:benthic:DCA	Dead Coral with Algae	4.95	percent	2016-07	Eukene Bensig | Brisneve Edullantes | Volunteers	Point Intercept Transect (PIT) method
LiloanMPA:T08:2016-07:benthic	LiloanMPA:T08:2016-07:benthic:R	Rubble	19.80	percent	2016-07	Eukene Bensig | Brisneve Edullantes | Volunteers	Point Intercept Transect (PIT) method
LiloanMPA:T08:2016-07:benthic	LiloanMPA:T08:2016-07:benthic:SA	Sand	14.85	percent	2016-07	Eukene Bensig | Brisneve Edullantes | Volunteers	Point Intercept Transect (PIT) method
LiloanMPA:T08:2016-07:benthic	LiloanMPA:T08:2016-07:benthic:UN	Unknown	0.99	percent	2016-07	Eukene Bensig | Brisneve Edullantes | Volunteers	Point Intercept Transect (PIT) method
LiloanMPA:T09:2016-07:benthic	LiloanMPA:T09:2016-07:benthic:CB	Branching Coral	29.70	percent	2016-07	Eukene Bensig | Brisneve Edullantes | Volunteers	Point Intercept Transect (PIT) method
LiloanMPA:T09:2016-07:benthic	LiloanMPA:T09:2016-07:benthic:CM	Massive Coral	0.99	percent	2016-07	Eukene Bensig | Brisneve Edullantes | Volunteers	Point Intercept Transect (PIT) method
LiloanMPA:T09:2016-07:benthic	LiloanMPA:T09:2016-07:benthic:CMR	Coral Mushroom	0.99	percent	2016-07	Eukene Bensig | Brisneve Edullantes | Volunteers	Point Intercept Transect (PIT) method
LiloanMPA:T09:2016-07:benthic	LiloanMPA:T09:2016-07:benthic:CSM	Submassive Coral	1.98	percent	2016-07	Eukene Bensig | Brisneve Edullantes | Volunteers	Point Intercept Transect (PIT) method
LiloanMPA:T09:2016-07:benthic	LiloanMPA:T09:2016-07:benthic:DC	Dead Coral	27.72	percent	2016-07	Eukene Bensig | Brisneve Edullantes | Volunteers	Point Intercept Transect (PIT) method
LiloanMPA:T09:2016-07:benthic	LiloanMPA:T09:2016-07:benthic:DCA	Dead Coral with Algae	0.99	percent	2016-07	Eukene Bensig | Brisneve Edullantes | Volunteers	Point Intercept Transect (PIT) method
LiloanMPA:T09:2016-07:benthic	LiloanMPA:T09:2016-07:benthic:R	Rubble	22.77	percent	2016-07	Eukene Bensig | Brisneve Edullantes | Volunteers	Point Intercept Transect (PIT) method
LiloanMPA:T09:2016-07:benthic	LiloanMPA:T09:2016-07:benthic:SA	Sand	2.97	percent	2016-07	Eukene Bensig | Brisneve Edullantes | Volunteers	Point Intercept Transect (PIT) method
LiloanMPA:T09:2016-07:benthic	LiloanMPA:T09:2016-07:benthic:UN	Unknown	11.88	percent	2016-07	Eukene Bensig | Brisneve Edullantes | Volunteers	Point Intercept Transect (PIT) method
LiloanMPA:T10:2016-07:benthic	LiloanMPA:T10:2016-07:benthic:CB	Branching Coral	4.95	percent	2016-07	Eukene Bensig | Brisneve Edullantes | Volunteers	Point Intercept Transect (PIT) method
LiloanMPA:T10:2016-07:benthic	LiloanMPA:T10:2016-07:benthic:CE	Encrusting Coral	1.98	percent	2016-07	Eukene Bensig | Brisneve Edullantes | Volunteers	Point Intercept Transect (PIT) method
LiloanMPA:T10:2016-07:benthic	LiloanMPA:T10:2016-07:benthic:CM	Massive Coral	12.87	percent	2016-07	Eukene Bensig | Brisneve Edullantes | Volunteers	Point Intercept Transect (PIT) method
LiloanMPA:T10:2016-07:benthic	LiloanMPA:T10:2016-07:benthic:DC	Dead Coral	33.66	percent	2016-07	Eukene Bensig | Brisneve Edullantes | Volunteers	Point Intercept Transect (PIT) method
LiloanMPA:T10:2016-07:benthic	LiloanMPA:T10:2016-07:benthic:DCA	Dead Coral with Algae	5.94	percent	2016-07	Eukene Bensig | Brisneve Edullantes | Volunteers	Point Intercept Transect (PIT) method
LiloanMPA:T10:2016-07:benthic	LiloanMPA:T10:2016-07:benthic:R	Rubble	27.72	percent	2016-07	Eukene Bensig | Brisneve Edullantes | Volunteers	Point Intercept Transect (PIT) method
LiloanMPA:T10:2016-07:benthic	LiloanMPA:T10:2016-07:benthic:SA	Sand	12.87	percent	2016-07	Eukene Bensig | Brisneve Edullantes | Volunteers	Point Intercept Transect (PIT) method
